# Supplementary material for: Assessing the Influence of Vegan, Vegetarian and Omnivore Oriented Westernized Dietary Styles on Human Gut Microbiota: A Cross Sectional Study
Source: Front Microbiol. 2018 Mar 5;9:317. doi: 10.3389/fmicb.2018.00317 (PMC5844980; doi:10.3389/fmicb.2018.00317)
Supplement: Supplementary file 5 [file Data_Sheet_1.xlsx]

## Sheet: anthropometric_data
Supplementary results 1: Anthropometric data for each sample
ID	group	bmi	bfm	sex
015PD	Vegan	22.3	0.2918	F
052PD	Vegan	27.3	0.1852	M
008PD	Omni	24.5	0.3673	F
040PD	Omni	20.5	0.2168	F
056PD	Omni	23.8	0.3044	F
078PD	Omni	22.3	0.239	F
013VI	Omni	19.3	0.103	F
026VI	Omni	24.3	0.317	F
009PD	Vegi	28	0.2436	M
028PD	Vegi	21.8	0.2539	F
080PD	Vegi	22.2	0.3011	F
023VI	Vegi	18.5	0.18	F
019PD	Vegan	19.3	0.1002	M
013PD	Omni	21.3	0.1433	M
041PD	Omni	21	0.2646	F
061PD	Omni	21.2	0.2613	F
003VI	Omni	32.1	0.402	F
018VI	Omni	24.6	0.364	F
027VI	Omni	23.6	0.309	F
010PD	Vegi	19.5	0.2226	F
029PD	Vegi	24.5	0.2212	M
081PD	Vegi	23.4	0.2652	F
029VI	Vegi	26.7	0.208	M
022PD	Vegan	18.8	0.1624	F
053PD	Vegan	21.8	0.2748	F
021PD	Omni	21.7	0.1656	M
042PD	Omni	30.4	0.2313	M
069PD	Omni	25.1	0.3633	F
004VI	Omni	27.8	0.367	F
019VI	Omni	24.6	0.215	M
030VI	Omni	24.7	0.303	F
011PD	Vegi	21	0.1065	M
030PD	Vegi	24.8	0.4095	F
002VI	Vegi	19.9	0.117	M
031VI	Vegi	37.5	0.449	F
023PD	Vegan	20	0.2034	F
058PD	Vegan	21.4	0.1088	M
024PD	Vegi	29.8	0.2439	M
043PD	Omni	23.8	0.2008	M
071PD	Omni	21.4	0.1703	M
005VI	Omni	36.5	0.33	F
020VI	Omni	29.1	0.37	F
032VI	Omni	22.2	0.112	M
012PD	Vegi	19.1	0.1518	F
049PD	Vegi	19.9	0.2265	F
007VI	Vegi	29.7	0.37	F
005PD	Vegan	22.7	0.1501	M
031PD	Vegan	29.3	0.3766	F
026PD	Omni	26.9	0.2701	F
044PD	Omni	22	0.2291	F
072PD	Omni	19	0.2687	F
006VI	Omni	26	0.12	M
021VI	Omni	37.5	0.395	F
001PD	Vegi	24.8	0.3185	M
014PD	Vegi	19.7	0.2436	F
054PD	Vegi	21.5	0.1397	M
009VI	Vegi	20.4	0.25	F
007PD	Vegan	21.5	0.2395	F
032PD	Vegan	20.2	0.2426	F
063PD	Vegan	31.9	0.3038	M
036PD	Omni	19.5	0.216	F
045PD	Omni	25.4	0.3162	F
074PD	Omni	20	0.2376	F
008VI	Omni	34.2	0.449	F
022VI	Omni	26.6	0.238	M
002PD	Vegi	25.1	0.2971	F
016PD	Vegi	23.3	0.176	M
068PD	Vegi	20.8	0.2444	F
010VI	Vegi	18.2	0.11	F
033PD	Vegan	23.3	0.1995	M
064PD	Vegan	25.4	0.1937	M
037PD	Omni	18.6	0.1993	F
046PD	Omni	19.8	0.0957	M
075PD	Omni	17.7	0.125	F
011VI	Omni	28	0.317	F
024VI	Omni	26.5	0.174	M
003PD	Vegi	23.7	0.3068	F
020PD	Vegi	28.5	0.3902	F
073PD	Vegi	19.6	0.1916	F
015VI	Vegi	24.9	0.35	F
017PD	Vegan	24.3	0.2091	M
050PD	Vegan	24.7	0.3377	F
065PD	Vegan	26.4	0.3656	F
038PD	Omni	25.2	0.175	M
047PD	Omni	17.3	0.1352	F
077PD	Omni	32	0.3981	F
012VI	Omni	21.6	0.242	F
025VI	Omni	30.9	0.445	F
006PD	Vegi	19.4	0.2408	F
025PD	Vegi	27.6	0.2443	M
076PD	Vegi	20.7	0.1808	F
017VI	Vegi	21	0.199	F
018PD	Vegan	22	0.3357	F
051PD	Vegan	19	0.2306	F
066PD	Vegan	24.4	0.3076	F
067PD	Vegan	21.8	0.2866	F
079PD	Vegan	26.8	0.2298	M
070PD	Vegan	21.3	0.178	F
014VI	Vegan	19.6	0.223	F
016VI	Vegan	27.6	0.244	M
034VI	Vegan	19.6	0.241	F

## Sheet: nutrient_data
Supplementary results 1: Nutrient data for each sample
NUTRIENT	008PD	013PD	021PD	026PD	038PD	072PD	074PD	075PD	077PD	078PD	003VI	004VI	005VI	006VI	008VI	011VI	012VI	013VI	018VI	019VI	020VI	021VI	022VI	024VI	025VI	026VI	027VI	030VI	032VI	036PD	037PD	040PD	041PD	042PD	043PD	044PD	045PD	046PD	047PD	056PD	061PD	069PD	071PD	001PD	002PD	003PD	006PD	009PD	010PD
Energy kcal	1064.57	2148.86	1445.53	1616.21	2397.93	1500.21	1633.5	1139.71	906.571	967	1679.26	1679.26	1457.85	1884.04	1482	1788.48	2055.66	1838.35	1384.24	1416.28	1426.46	1097.04	1862.54	1662.41	1518.44	1424.07	1410.7	1689.81	1343.42	2034.96	1637.5	1829.22	1517.51	2388.03	2001.08	1641.39	1715.6	2471.88	1583.53	1566.05	2212.51	1741.85	2285.32	1891.79	1413.71	1073.21	1794.5	3387.71	1178.21
Alchool g	0	18.4357	1.82933	0.0814286	5.21	7.37214	8.34214	1.86143	1.14643	5.63643	0.642857	0.642857	0	0.0358163	0.543061	0.75	0.314286	13.2	0.664286	10.7571	0.707143	0.942857	12.15	12.6071	1.775	0.707143	0	6.73622	1.32	0	4.88571	3.80714	0.857143	7.775	4.43112	1.88571	2.55	7.41347	0	6.33571	0.619694	0.143265	1.22143	19.8714	0	0	6.70286	0	1.56714
Proteins g	53.8786	75.1593	66.1593	104.96	91.31	59.92	64.0464	40.1343	49.1429	48.6136	60.5671	60.5671	50.3179	106.525	55.5114	67.0079	62.4521	54.96	49.0871	42.7907	50.0036	39.425	62.8014	57.9214	55.9064	51.8357	53.3343	46.9214	48.383	70.9271	63.8957	60.4157	48.1864	80.26	75.2607	61.725	58.4379	88.6657	53.45	57.9507	61.2579	55.4986	76.06	51.8493	47.5829	42.7743	54.3543	103.836	39.7529
Lipids g	30.7757	73.9629	44.828	65.4386	90.2307	51.6121	59.0993	32.3293	26.1286	35.1936	68.7679	68.7679	66.5	88.3443	63.5114	75.9886	82.92	89.3657	59.7214	73.585	78.535	49.1957	82.4671	77.4229	71.375	73.5843	79.8636	79.7479	33.442	90.9164	70.4621	76.54	68.6936	103.269	96.9	86.76	94.1314	101.507	73.6686	75.5857	97.3543	80.0729	85.7857	62.7914	47.5764	16.7857	51.4129	100.376	51.8493
Carbohydrates available g	149.971	280.221	203.599	161.664	318.514	198.569	208.869	179.835	124.423	110.944	217.421	217.421	173.227	174.371	181.023	221.511	281.717	192.119	171.779	135.834	137.596	130.594	210.874	172.326	170.653	146.79	127.925	195.274	221.225	248.953	189.286	232.248	185.774	286.781	211.795	159.126	164.381	298.929	186.534	162.105	288.344	211.838	320.549	261.218	212.467	200.239	282.995	552.209	143.558
Starch g	82.4521	174.906	110.582	87.5493	166.767	92.3686	105.873	99.06	76.5307	46.1421	126.663	126.663	75.045	85.6479	70.8629	118.924	150.277	53.1507	69.8736	63.0964	56.4986	89.3929	124.094	114.665	92.1893	81.2764	78.6679	79.5614	118.116	157.591	106.592	111.428	84.3307	152.705	113.494	64.5386	89.1807	133.994	61.4414	80.7443	137.203	72.6807	174.086	164.39	140.349	153.036	126.717	425.624	70.0179
Total fibers g	19.9436	19.415	27.1	15.295	20.6414	22.6957	26.2271	15.0879	10.99	10.345	19.4879	19.4879	9.25714	19.8271	19.18	24.7436	25.7193	21.885	18.835	9.96643	13.3457	9.91	20.6893	20.66	19.1914	11.6029	14.7607	22.0421	22.654	16.2743	17.5743	17.0114	10.7714	16.5157	14.7371	12.2121	24.3293	77.0336	38.65	10.1743	21.7271	32.1621	40.4129	30.6271	19.8464	26.6293	26.8329	51.1657	20.0314
Soluble fibers g	2.92929	3.325	3.138	2.19714	1.54	2.37286	4.27571	1.775	2.08071	1.69429	2.55214	2.55214	1.60714	2.14571	4.47286	3.825	3.95714	4.62143	1.46357	1.92714	2.49357	1.14	1.44	3.68429	3.90929	1.61071	1.07357	3.89143	1.757	1.71786	3.71071	2.01357	1.69071	2.75857	3.27143	3.21	2.69929	2.96571	5.19571	2.04286	3.48286	5.63929	7.69429	4.335	1.545	2.69643	2.905	8.585	1.92786
Insoluble fibers g	12.9129	7.64714	12.16	6.50429	5.13571	8.33143	14.3636	6.23429	7.07571	5.47071	7.24571	7.24571	2.915	6.195	8.86214	11.7793	9.44143	8.54857	6.32571	5.13714	7.10786	4.75286	5.40786	8.95643	8.24	5.88643	5.41286	11.2307	6.277	3.78357	7.845	5.66429	3.80857	4.77929	6.90786	6.40571	14.9271	7.61429	19.2257	5.60643	11.51	17.2886	26.7436	12.8493	4.83357	13.1814	11.7264	27.765	7.77429
Cholesterol mg	102.291	212.725	163.077	406.069	247.66	183.571	191.048	89.7364	140.1	140.418	105.421	105.421	123.837	376.887	126.387	204.859	128.119	107.835	138.181	121.705	158.664	127.732	174.045	129.491	194.04	118.86	220.995	103.17	25.22	271.006	175.091	216.759	203.393	255.786	203.906	158.012	141.881	349.964	83.95	172.449	290.511	142.826	153.071	81.8179	4.84286	46.2807	110.082	460.269	104.999
Animal Proteins g	28.5707	47.8971	27.5027	84.805	58.48	31.2164	37.545	17.9879	33.425	33.32	38.7557	38.7557	36.9571	90.0043	38.5929	41.4314	40.1671	31.5464	31.9757	31.5071	38.3707	27.0029	40.7836	41.2307	38.2786	38.8029	41.5914	20.6786	10.822	55.5036	41.085	44.6471	36.3214	57.8864	56.7236	48.6014	31.9664	62.5914	20.1336	45.5279	31.28	20.8657	26.3407	14.04	3.66143	4.44071	22.6136	27.075	14.6829
Vegetable Proteins g	21.3686	21.3336	35.6293	20.0979	27.5143	24.7543	21.4964	18.5007	14.0636	12.1336	21.8114	21.8114	13.3607	16.5207	16.9193	25.5793	22.2886	23.4136	17.1114	11.2836	11.635	12.4243	22.0179	16.6914	17.6279	13.0343	11.7429	26.2443	37.561	15.4236	22.8107	15.77	11.8664	22.375	18.5407	13.1236	26.4721	26.075	33.3164	12.4236	29.9793	34.6329	49.7193	36.8593	40.6121	36.0014	26.7464	76.3521	23.66
Saturate fat g	8.29786	15.3943	10.5213	27.3043	26.505	18.7207	20.325	11.8764	9.84214	13.8021	15.2921	15.2921	20.6264	21.93	18.7621	19.5121	18.875	19.7793	12.2771	15.8686	15.2321	10.2357	20.0464	18.1036	17.5471	15.8507	20.0814	13.3379	8.836	23.0043	28.4093	26.1236	20.0779	33.3393	24.8586	23.0107	19.8493	31.9364	9.85143	18.8486	25.0514	14.4357	18.6586	12.9557	10.6336	4.39571	11.6264	38.5271	10.9271
C4:0-C10:0 g	0.509286	0.0178571	0.336667	1.96	1.37786	1.43214	1.76571	0.704286	0.777143	1.05429	0.18	0.18	0.785	0.547143	1.02857	0.242857	0.115714	0.27	0.0292857	0.0985714	0.235714	0.0521429	0.283571	0.194286	0.218571	0.173571	0.0692857	0.157143	0.058	0.227143	0.405714	0.956429	0.216429	0.500714	0.416429	0.141429	0.0464286	0.641429	0.0128571	0.577143	0.86	0.311429	0.392857	0.382143	0.0621429	0.0442857	0.776429	4.18429	0.744286
C12:0 lauric acid g	0.177143	0.00571429	0.116667	0.785714	0.483571	0.51	0.552857	0.244286	0.292857	0.363571	0.128571	0.128571	0.317857	0.192857	0.399286	0.297143	0.0364286	0.105	0.05	0.0571429	0.0835714	0.0542857	0.227857	0.0857143	0.128571	0.117143	0.025	0.0564286	0.019	0.117857	0.21	0.343571	0.0878571	0.158571	0.226429	0.0928571	0.0792857	0.438571	0.00571429	0.190714	0.689286	0.119286	0.136429	0.134286	0.0214286	0.0157143	0.260714	1.51071	0.278571
C14:0 miristic acid g	0.594286	0.292143	0.574	2.92786	1.93857	1.81571	1.96857	0.871429	1.06	1.42	0.22	0.22	0.979286	0.922143	1.33643	0.968571	0.178571	0.410714	0.203571	0.250714	0.332143	0.145	0.687143	0.405	0.455714	0.423571	0.118571	0.394286	0.123	0.405714	0.648571	1.225	0.337857	0.610714	0.73	0.372143	0.34	0.92	0.144286	0.692143	1.135	0.441429	0.644286	0.459286	0.0928571	0.08	1.035	5.20786	0.934286
C16:0 palmitic acid g	3.24	5.46714	4.086	11.1636	10.4579	6.545	7.205	3.41357	4.08286	5.52857	5.50286	5.50286	6.55286	9.60143	7.2	7.35571	5.40929	6.61286	5.38857	6.20429	5.84286	4.59143	7.05071	6.58214	6.32071	6.18286	5.22071	6.66143	2.179	6.40857	3.92143	6.59429	5.225	6.94857	7.84286	6.73857	7.92643	7.36643	5.45071	7.115	8.05214	6.63071	6.19571	3.90214	0.632857	0.639286	3.63786	16.3014	3.63214
C18:0 stearic acid g	1.08857	1.91214	2.32	4.71429	5.48071	3.05429	3.66857	1.93214	1.69929	2.76071	1.71071	1.71071	2.36286	3.79571	2.465	2.80571	1.77	2.54429	1.69571	2.13357	1.90071	1.54429	2.36714	2.19643	2.02071	1.92071	1.65571	2.18571	2.048	2.16714	1.26286	2.62286	2.06071	2.51429	2.85357	2.79071	3.48786	2.68643	1.53857	2.52643	2.99786	2.09571	1.97643	1.30286	0.51	0.412857	1.36071	7.09357	1.54857
C20:0 arachid acid g	0.1	0.255	0.0706667	0.0692857	0.204286	0.065	0.0921429	0.05	0.0192857	0.0542857	0.313571	0.313571	0.254286	0.322857	0.261429	0.281429	0.33	0.342857	0.302143	0.327143	0.314286	0.24	0.355	0.326429	0.315714	0.316429	0.307857	0.319286	0.061	0.319286	0.156429	0.188571	0.247143	0.319286	0.37	0.327857	0.440714	0.306429	0.336429	0.331429	0.350714	0.378571	0.345	0.168571	0.0135714	0.0142857	0.105	0.117857	0.0371429
C22:0 beenic acid g	0	0.00214286	0.004	0.00142857	0.01	0.00285714	0.00928571	0.00642857	0.000714286	0.0121429	0	0	0	0.000714286	0	0.00142857	0.000714286	0.00357143	0	0	0	0	0.00142857	0.00214286	0	0.000714286	0	0.00214286	0.012	0	0	0.00428571	0.00428571	0.00142857	0.00142857	0.00357143	0.00857143	0.00214286	0	0.00142857	0.00142857	0	0.00142857	0.000714286	0.00214286	0.00142857	0	0	0.00214286
Monosaturated fat g	13.7364	37.1129	13.5433	22.9707	31.83	18.62	17.3214	10.1471	8.06286	12.0364	38.2436	38.2436	34.3371	43.1164	34.19	38.4871	45.3357	43.905	35.88	39.5714	37.2979	27.2729	42.9421	39.9007	38.005	40.61	43.4193	42.3643	8.725	46.9264	27.8029	37.7893	36.4607	49.1293	46.7186	43.6564	49.1429	45.7264	39.4421	40.9614	43.485	43.2536	39.3864	27.1364	18.5821	6.18857	12.7164	34.2064	14.3243
C14:1 miristoleic acid g	0.0421429	0.0492857	0.0386667	0.287857	0.181429	0.168571	0.112143	0.095	0.103571	0.171429	0.00428571	0.00428571	0.142143	0.0585714	0.204286	0.0185714	0.01	0.02	0.0142857	0.00142857	0.00214286	0.00214286	0.0271429	0.005	0.0192857	0.0285714	0.0114286	0.0185714	0.004	0.0121429	0.0185714	0.151429	0.0142857	0.06	0.0235714	0.0342857	0.0271429	0.127143	0.00285714	0.0228571	0.110714	0.0371429	0.00142857	0.055	0.00214286	0	0.0742857	0.507857	0.0585714
C16:1 palmitoleic acido g	0.281429	0.615	0.427333	1.19786	0.894286	0.586429	0.386429	0.25	0.485	0.597143	0.427143	0.427143	0.539286	1.11071	0.584286	0.610714	0.417857	0.505	0.432857	0.542143	0.497143	0.373571	0.510714	0.532857	0.507857	0.502143	0.442857	0.687857	0.073	0.5	0.262143	0.579286	0.431429	0.540714	0.625714	0.612857	0.529286	0.62	0.566429	0.495	0.639286	0.511429	0.53	0.31	0.0321429	0.03	0.29	1.425	0.247857
C18:1 oleic acid g	12.5414	33.5464	12.5227	19.8507	27.7971	17.1564	15.9371	9.45071	7.03571	10.6636	31.9914	31.9914	28.7	36.4914	29.5679	34.2486	32.8171	35.79	30.3786	33.3029	32.0964	24.625	35.7086	34.495	31.9443	33.555	31.475	37.3064	3.544	37.0579	21.9457	25.5336	28.5243	35.63	36.1829	32.6064	40.6236	35.8743	37.5229	31.9557	35.8143	38.7521	31.3936	26.2436	18.2114	5.90714	11.9007	32.1021	13.3764
C20:1 eicosaenoic acid g	0.0878571	0.432143	0.152	0.442143	0.317857	0.162857	0.122143	0.0721429	0.142857	0.188571	0.137857	0.137857	0.146429	0.340714	0.101429	0.138571	0.136429	0.184286	0.139286	0.227143	0.179286	0.172857	0.152143	0.214286	0.167143	0.175	0.165714	0.348571	0.032	0.168571	0.103571	0.213571	0.161429	0.174286	0.287143	0.216429	0.19	0.195714	0.174286	0.246429	0.14	0.134286	0.192143	0.07	0.01	0.00214286	0.0178571	0.0421429	0.015
C22:1 erucic acid g	0.0271429	0.508571	0.0926667	0.232857	0.0907143	0.0921429	0.0257143	0.035	0.0642857	0.125714	0.00642857	0.00642857	0	0.0171429	0	0.0135714	0	0.00785714	0	0.00428571	0.00285714	0.00142857	0	0.0171429	0.0107143	0.0121429	0	0.148571	0.021	0.00285714	0.00214286	0.115	0.0328571	0.0121429	0.00714286	0.00785714	0.00428571	0.015	0.0842857	0.0214286	0.0164286	0	0.138571	0	0	0	0	0	0
Polisaturated fat g	5.04071	8.65929	9.588	7.73429	12.2214	6.14571	6.41786	3.505	3.48643	4.05214	7.72929	7.72929	5.95	11.3236	7.36857	9.49286	14.6571	7.72929	5.785	7.01357	6.53429	5.09429	11.6979	10.1829	9.90714	8.06929	7.13	9.38143	9.197	9.84786	6.49929	8.09071	6.79286	9.24714	10.2479	9.49143	11.8271	12.4129	10.4936	8.07571	15.4779	14.3621	18.9714	16.7007	10.7079	4.58286	13.8179	18.3671	17.6993
C18:2 linoleic acid g	3.07929	6.34	7.15733	4.51429	10.095	4.85429	5.16571	2.76214	2.53286	2.75357	3.61786	3.61786	3.68286	7.41786	3.62214	5.63143	6.22786	3.90357	3.36143	4.73357	4.23429	3.68143	7.18143	6.25857	4.82643	4.63857	3.36714	6.405	5.001	5.275	3.57071	3.46429	3.90571	5.41071	5.46714	4.955	6.87786	6.56857	6.60286	4.28857	7.93143	7.00714	11.3807	14.5486	9.91857	4.01643	11.51	15.6857	13.8229
C18:3 linolenic acid g	0.749286	0.862857	1.42467	0.747857	1.03357	0.797857	0.659286	0.447857	0.557857	0.600714	0.434286	0.434286	0.532143	0.662857	0.593571	0.768571	0.854286	0.501429	0.389286	0.574286	0.594286	0.471429	1.01286	0.819286	0.782857	0.527857	0.447143	0.73	0.884	0.579286	0.607857	0.584286	0.41	0.68	0.567143	0.622857	0.827857	0.780714	0.662857	0.542143	1.17071	0.954286	1.93429	1.975	0.529286	0.438571	2.17071	2.47214	3.78571
C20:4 arachidonic acid g	0.112143	0.18	0.15	0.299286	0.295714	0.137857	0.0435714	0.015	0.0742857	0.145714	0.0292857	0.0292857	0.0464286	0.446429	0.025	0.0564286	0.0307143	0.0842857	0.0371429	0.095	0.0671429	0.075	0.0371429	0.0742857	0.0485714	0.0692857	0.065	0.0457143	0.046	0.0814286	0.015	0.112857	0.0528571	0.0757143	0.0942857	0.167143	0.107857	0.120714	0.0357143	0.0885714	0.0671429	0.0178571	0.0335714	0.0214286	0.0121429	0.0142857	0.015	0.147857	0.0371429
C20:5 EPA g	0.157143	0.372143	0.148	0.498571	0.117857	0.0942857	0.0614286	0.0621429	0.105714	0.145	0.03	0.03	0.00214286	0.115714	0	0.0421429	0.00357143	0.015	0.01	0.0535714	0.0442857	0.00642857	0.00714286	0.160714	0.0942857	0.0514286	0.00642857	0.245714	0.036	0.00642857	0.00428571	0.0964286	0.0521429	0.0185714	0.0178571	0.0192857	0.00857143	0.0264286	0.156429	0.065	0.0221429	0	0.139286	0.0178571	0.000714286	0	0	0	0
C22:6 DHA g	0.200714	0.626429	0.236	0.848571	0.193571	0.125	0.104286	0.0842857	0.117143	0.225	0.0478571	0.0478571	0	0.254286	0	0.0871429	0.00571429	0.0214286	0.0228571	0.055	0.055	0.00142857	0.01	0.425	0.232143	0.115714	0.0121429	0.343571	0.067	0.00642857	0.00142857	0.169286	0.0714286	0.01	0.0178571	0.0185714	0.00214286	0.0192857	0.304286	0.0457143	0.03	0	0.260714	0.0164286	0	0	0	0	0
Calcium mg	517.703	231.499	501.647	941.479	482.189	607.861	1011.97	438.507	464.911	472.416	675.34	675.34	466.049	583.333	703.974	848.957	577.417	589.481	718.917	245.786	575.44	256.716	602.334	424.409	728.756	557.158	561.515	419.132	350.594	514.137	745.704	868.446	501.466	603.256	505.332	434.7	406.511	810.441	620.957	739.584	619.556	670.38	803.119	554.696	345.65	335.494	799.371	1374.49	577.786
Sodium mg	381.015	2400.43	1227.02	1986.09	3178.46	1506.88	1406.07	1072.31	710.83	865.174	1191.43	1191.43	1096.72	2233.86	873.962	1454.22	1335.33	1170.08	1083.39	1079.78	1147.51	710.278	1435.09	1395.61	1314.01	966.736	1192.44	804.215	982.967	2014.34	2184.3	1931.31	889.46	2527.24	1918.46	1467.54	750.884	2472.37	994.638	1041.76	1554	1309.4	1352.64	1193.28	1251.64	1130.7	1529.43	2116.52	818.77
Potassium mg	3092.03	2621	3598.91	3331.9	2833.96	2722.1	3089.88	1853	1675.14	1720.7	2543.44	2543.44	1620.52	3042.77	2530.69	3415.76	2750.9	3002.64	3122.66	1781.55	2466.72	1278.73	2729.11	2339.89	2689.45	1937.08	1735.47	2846.59	2328.21	2109.11	2208.04	2591.09	1953.84	2605.75	1987.43	2153.28	2253.69	2818.28	3967.59	1731.56	3829.72	3291.62	4050.8	3389.69	2737.27	2516.53	2954.28	4400.48	2150
Phosphorous mg	836.221	963.171	1078	1575.64	1191.5	1049.07	1152.23	620.825	745.633	736.363	962.771	962.771	740.552	1316.1	921.911	2523.49	1013.29	1017.98	951.662	557.975	769.309	984.261	1018.7	1345.08	917.167	1715.14	834.34	914.991	1101.55	1030.65	950.616	1114.77	715.71	1133.99	941.891	812.194	989.336	1318.03	1213.07	963.094	1119.51	962.291	2234.2	1037.42	758.193	775.581	1119.74	2442.46	864.181
Iron mg	10.4657	10.7271	16.352	10.8043	9.96786	11.5579	10.2957	6.99357	7.10286	6.5	8.56643	8.56643	4.86286	12.1571	8.60643	10.7429	10.7107	11.0393	7.76857	7.66571	7.435	5.62714	9.83	9.16357	8.29214	8.04	5.81214	10.7021	11.379	7.30143	6.59214	9.20643	6.29429	11.8486	9.26	7.75143	11.1029	13.9407	19.3057	7.38714	12.7714	13.8643	19.8836	21.9157	12.7293	13.2979	9.62071	23.7229	8.61643
Magnesium mg	205.586	159.534	181.601	201.944	183.074	118.024	238.256	95.935	128.311	132.486	141.21	141.21	106.513	231.766	171.387	271.039	211.016	171.084	125.005	95.3557	118.05	89.9864	158.316	151.228	134.918	117.384	101.122	183.768	197.353	98.9621	140.396	124.036	87.6793	124.934	128.889	128.853	202.178	181.574	255.994	114.061	185.554	201.301	373.586	118.445	45.1643	236.164	149.009	228.963	119.578
Zinc mg	7.405	10.0464	9.10667	11.9036	10.8414	9.09786	11.3557	5.45286	7.12	5.795	8.99286	8.99286	5.39929	11.2071	6.07786	11.8107	9.00357	7.80071	6.17286	5.55929	6.67857	5.03643	8.16714	8.32214	7.74643	7.71071	6.60286	6.80429	6.604	8.65143	8.87786	8.10786	5.94286	9.80857	8.17429	7.76571	5.62214	10.3014	11.5314	8.62786	8.90857	10.3329	15.0829	8.085	4.61571	7.89857	9.09929	16.9821	7.44571
Copper mg	1.17429	1.26429	0.896	1.03643	0.807143	0.892143	0.911429	0.565	0.617143	0.458571	0.680714	0.680714	0.550714	1.05857	0.883571	1.35786	1.07	0.724286	0.835714	0.716429	0.817143	0.573571	0.917857	0.97	0.626429	0.825714	0.687143	1.25	0.828	0.461429	0.800714	0.680714	0.375	0.668571	0.767143	0.570714	0.831429	1.02071	1.47857	0.789286	1.07071	1.33786	2.20357	0.582143	0.256429	0.781429	1.02286	1.27929	0.466429
Selenium mcg	54.0871	29.4857	27.188	102.646	30.6893	21.285	19.9921	18.9964	22.2929	19.1943	26.5679	26.5679	15.5143	43.7014	17.8857	47.4321	41.3043	14.2329	11.7729	15.5971	18.9021	12.1179	19.7793	35.2529	26.825	25.1957	17.84	16.6443	9.117	13.3329	14.0707	18.6879	12.6821	11.57	20.2057	19.2971	13.915	25.7307	13.2357	21.6107	29.115	15.8071	43.6821	8.32286	3.67714	10.7164	9.49643	18.8621	8.05143
Thiamine mg	0.721429	0.864286	1.25267	1.20857	1.21929	0.982857	0.953571	0.531429	0.670714	0.543571	0.91	0.91	0.778571	1.385	0.912857	1.34286	1.4	0.907857	0.692143	0.687857	0.786429	0.672143	0.842857	0.654286	0.724286	0.622857	0.530714	0.759286	0.98	0.768571	0.690714	0.936429	0.678571	1.12857	1.01429	0.767143	0.902143	1.33429	0.888571	0.664286	1.33571	1.02714	1.76214	1.35286	1.04357	0.973571	1.12357	2.64	0.947857
Riboflavin mg	1.20286	1.50357	1.44533	2.19857	1.48429	1.16286	1.46214	0.784286	0.995	0.891429	1.43857	1.43857	1.09357	1.945	1.68786	2.07143	1.61286	1.35714	1.305	0.767143	2.00071	0.919286	1.505	0.975	1.30357	1.30214	0.968571	2.49429	2.226	1.21357	1.02286	1.64643	0.905714	2.29571	1.07643	1.03857	1.43	2.66929	1.36857	2.03929	3.18929	0.989286	2.1	1.48357	0.790714	0.975	1.36	2.32643	1.04286
Niacin mg	14.6286	18.0521	16.2693	19.9886	20.9121	12.385	15.53	7.84429	11.4921	11.6957	13.7564	13.7564	9.02786	27.5529	17.3514	53.4436	18.3879	21.9093	9.41857	12.4786	10.995	22.1814	15.0629	27.1971	9.35286	36.3807	9.26286	15.4964	20.525	12.2964	9.86071	9.81857	9.28571	16.2	14.6929	11.9207	14.4579	19.4829	13.1714	9.47357	12.4879	9.735	35.4321	11.4293	12.3786	18.2393	10.0214	22.6514	9.97
Vitamin A mcg	1202.62	3014.56	2130.43	736.344	909.488	634.865	1285.67	947.626	436.374	741.837	1717.29	1717.29	376.091	622.182	620.694	1403.01	821.661	752.059	1941.09	615.85	868.378	615.522	1883.62	831.445	836.87	658.857	960.932	1199.71	1054.86	742.205	852.846	861.288	471.651	718.001	558.051	457.879	884.564	1105.12	2177.61	725.965	1055.88	1134.88	2338.58	1064.29	294.625	600.277	974.899	1481.6	680.414
Vitamin C mg	204.338	94.8857	279.186	152.534	108.3	121.548	233.742	110.055	103.661	104.28	127.536	127.536	58.9086	153.476	119.494	166.167	167.63	139.036	138.775	104.227	160.481	90.8114	109.011	90.3479	141.221	85.9479	46.1757	172.596	139.496	111.407	106.447	127.697	141.708	116.621	104.846	158.924	103.105	132.746	214.613	77.3157	328.544	250.629	229.896	206.096	77.4893	120.509	162.657	146.591	101.309
Vitamin E mg	8.52214	14.205	11.028	7.13357	8.29	6.31643	8.67429	4.53571	2.74429	3.71786	15.0243	15.0243	9.10571	15.1714	12.1857	14.0221	13.8457	15.7221	14.1293	12.6236	14.0407	9.72	14.5479	13.4171	13.5479	12.7879	11.3207	16.2914	6.217	13.605	7.60786	10.5207	10.4714	12.3236	12.6943	12.2564	16.1364	13.7286	21.1229	11.1307	16.1986	19.5671	17.9521	14.5979	5.545	3.19071	5.95429	12.5143	7.55286
Fitic acid g	0.147857	0.273571	0.612	0.201429	0.381429	0.444286	0.568571	0.207143	0.287857	0.225	0.201429	0.201429	0.194286	0.970714	0.240714	0.185	0.212857	0.0564286	0.0371429	0.207143	0.241429	0.137143	0.223571	0.212143	0.0685714	0.179286	0.102857	0.335714	0.049	0.138571	0.330714	0.111429	0.1	0.298571	0.250714	0.0964286	0.639286	0.367143	0.313571	0.138571	0.520714	0.420714	0.937143	0.347857	0.206429	0.867143	0.49	1.735	0.271429
Water g	867.612	774.451	1281.51	973.309	910.505	746.42	1105.81	520.421	540.262	588.806	889.854	889.854	580.316	761.876	885.769	1108.54	769.644	1104.59	1115.95	643.311	893.3	411.146	904.743	715.564	937.766	492.396	574.543	811.471	483.918	707.493	666.883	867.894	711.04	696.408	627.686	607.699	717.784	919.58	2032.14	629.394	960.309	945.007	1099.59	870.099	359.887	617.265	951.614	1927.61	665.632
Lisin mg	3286.21	3566.97	3044.73	7555.06	4229.78	2659.95	2919.39	1669.36	2815.14	3045.73	2375.7	2375.7	2499.78	6032.62	2971.31	3143.55	1911.75	1979.95	1014.65	2104.63	1676.44	1819.63	1890.46	2601.19	1740.71	2260.14	2382.75	1225.2	610.803	2187.1	2715.77	2241.26	1479.46	2783.08	2853.45	3008.35	1513.92	3583.41	1873.54	2280.89	1689.33	1497.72	2042.65	1315.39	650.75	807.906	1667.43	3285.87	1419.01
Histidine mg	1205.63	1828.54	1219.76	2705.72	1759.24	1049.02	1078.24	645.991	1227.65	1242.13	937.71	937.71	1107.63	2302.98	1291.98	1579.03	996.098	1033.17	793.975	1674.93	1452.25	821.002	1044.56	1442.46	3822.73	903.114	2785.39	837.882	340.378	950.816	1110.37	1056.5	657.084	1329.46	1610.75	1654.06	1028.45	1564.09	1471.9	981.739	901.692	1357.79	1579.17	574.564	320.407	375.767	708.7	1428.4	540.146
Arginin mg	2638.12	3266.68	2513.28	5407.64	3304.45	1982.49	1922.78	1350.42	2194.26	2129.37	1622.79	1622.79	1739.52	4409.37	2144.29	2285.97	1873.55	1379.03	830.158	1717.15	1315.02	1493.18	1584.38	2001.29	1419.97	1647.68	1584.48	1544.71	655.174	1678.05	1826.68	1565.88	1289.8	2250.15	2449.03	2286.82	1362.49	3014.56	1292.65	1876.64	1634.82	1730.04	1962.03	1167.5	723.171	925.147	1508.6	2537.06	1031.25
Aspartic acid mg	4426.07	5221.76	4079.26	8896.44	5128.34	3397.74	3804.91	2293.17	3579.32	3524.39	2689.75	2689.75	2656.39	6874.14	3433.61	3785.02	2673.4	2378.48	1367.29	2786.71	2278.36	2328.46	2310.28	3131.87	2324.1	2601.57	2439.12	2078.82	998.06	2630.74	3032.44	2630.74	1895.22	3364.63	3573.16	3434.15	1822.86	4179.97	1866.03	2756.81	2477.76	2411.51	2733.4	2197.54	1322.67	1582.29	2418.64	4395.38	1853.92
Threonin mg	1928.62	2330.45	1760.79	4085.03	2315.23	1431.47	1681.94	1002.38	1567.22	1666.57	1369.56	1369.56	1467.37	3272.58	1831.8	1955.51	1288.79	1102.07	598.126	1231.28	980.279	1109.27	1079.3	1459.18	993.422	1245.85	1202.12	884.424	501.712	1238.53	1442.41	1375.96	900.018	1658.26	1627.12	1658.9	929.914	2113.51	985.121	1302.27	1180.28	1021.95	1458.9	864.417	471.079	550.156	1021.77	2235.72	827.98
Serin mg	2037.92	2365.4	1926.45	4434.8	2706.81	1695.4	2318.3	1277.53	1808.18	1876.04	1671.53	1671.53	1722.17	3316.76	2260.7	2380.36	1665.88	1119.41	653.066	1423.59	1153.23	1262.41	1281.53	1598.82	1039.84	1304.42	1388.72	1132.49	672.206	1482.63	2010.68	1499.21	1054.7	2235.86	1967.3	1804.59	1048.8	2465.29	666.247	1603.14	1614.14	1379.26	1762.82	1235.57	660.75	751.154	1447.43	3207.03	1137.46
Glutamic acid mg	6872.59	9754.12	6767.55	16168.7	10467.8	6197.43	6349.78	5089.73	6887.45	7003.92	6244.41	6244.41	7494.53	11926.1	9673.58	10251.9	8392.39	4011.61	2585.14	5956.05	4426.01	5386.44	5300.82	6485.66	4161.46	6008.4	4963.25	5149.11	4101.42	5319.75	8426.67	5605.24	4384.59	10704.9	8184.06	7125.02	4993.54	10332	2910.1	6034.37	6728.02	5772.21	7510.27	4402.67	2414.37	2255.31	5425.31	13774.5	3730.18
Prolin mg	2086.87	2313.08	1893.88	5197.26	3469.75	2205.99	3284.17	1742.96	2382.3	2417.68	2464.22	2464.22	2793.35	3555.18	3719.43	3839.21	2880.58	1291.53	710.95	1890.44	1522.82	1707.83	1746.7	2289.8	1380.89	1785.39	2015.66	1560.64	1150.76	1944.32	3589.69	2035.8	1450.56	3692.52	2878.74	2433.72	1571.36	3664.07	667.371	2387.62	2307.83	1817.85	2643.49	1524.09	719.171	614.157	2125.71	5199.36	1569.12
Glycin mg	1777.42	2556.46	1831.71	4037.69	2383.13	1422.68	1363.02	953.504	1649.82	1516.4	1084.13	1084.13	1158.09	3334.63	1523.04	1668.51	1509.73	1000.82	578.458	1469.22	1132.45	1232.36	1090.62	1483.05	1032.47	1242.09	1130.97	1067.46	503.999	1220.49	1271.72	1105.15	1015.88	1701.41	1800.48	1738.37	894.036	1985.18	793.082	1442.88	1054.38	1184.47	1331.99	818.397	462.3	558.324	849.411	1690.52	633.431
Alanin mg	2351.08	3159.53	2214.94	5040.16	2912.23	1720.48	1717.41	1191.58	1896.08	1983.37	1423.33	1423.33	1480.89	4100.05	1925.18	2050.98	1603.13	1290.76	750.546	1661.86	1310.43	1443.23	1306.48	1771.22	1241.25	1506.24	1422.69	1087.32	567.304	1533.3	1508.56	1444.46	1139.63	1958.02	2021.38	1973.81	1061.49	2301.77	821.249	1617.33	1297.47	1224.77	1442.37	950.92	528.793	655.193	1049.8	2096.26	836.392
Cystine mg	529.941	520.05	524.121	1172.98	758.161	382.356	482.536	330.884	458.786	414.911	427.942	427.942	526.761	6724.74	696.487	738.763	606.829	303.387	212.002	460.525	338.357	425.431	387.815	448.454	357.208	387.204	348.299	411.721	255.833	428.59	501.673	3533.57	353.461	738.616	593.338	523.971	377.011	724.629	221.178	462.116	539.112	460.063	534.218	322.829	180.564	179.654	334.881	888.783	255.187
Valin mg	2411	3127.45	2227.13	5177.7	3031.65	1984.78	2403.32	1392.15	2111.6	2237.78	1860.58	1860.58	2082.16	4048.29	2624.83	2784.93	1740.93	1407.99	777.457	1633.06	1258.78	1475.13	1472.87	1874	1319	1600.79	1670.04	1249.67	734.966	1617.04	2262.6	1858.88	1195.35	2348.45	2220.43	2187.58	1255.27	2912.1	1172.56	1805.79	1674.74	1486.41	2133.8	1290.26	719.136	803.76	1599.36	3117.94	1183.56
Methionine mg	1001.82	1200.16	952.695	2576.67	1467.69	854.606	986.486	583.599	964.248	997.098	858.174	858.174	877.935	1972.23	987.354	1123.21	770.027	658.829	338.859	752.491	603.951	662.059	714.489	930.143	618.169	768.462	773.311	577.575	255.434	826.29	966.549	762.853	546.424	1033.15	1012.6	1062.87	559.238	1278.38	675.268	825.51	685.821	514.43	791.644	430.749	200.243	221.186	642.702	1151.64	488.635
Isoleucine mg	1972.97	2330.69	1885.69	4490.42	2556.02	1640.79	1983.07	1153.81	1800.91	1861.65	1599.54	1599.54	1756.43	3513.9	2148.5	2382.52	1485.78	1136.66	687.615	1384.75	1027.14	1260.64	1242.42	1658.53	1126.15	1404.88	1391.16	1043.98	587.387	1360.42	1825.45	1540.67	1014.94	1978.4	1915.04	1867.79	1056.37	2481.56	1047.58	1519.8	1395.1	1255.85	1734.6	1059.95	576.821	652.304	1257.91	2648.34	946.224
Leucine mg	3436.41	4395.11	3236.83	7920.61	4693.51	2886.62	3575.24	2088.73	3198.58	3287.57	2818.33	2818.33	2914.33	5945.28	3862.04	4074.77	2679.86	2005.26	1129.81	2400.33	1865.82	2187.87	2213.2	2918.17	1938.09	2462.73	2499.07	1798.09	1049.01	2472.56	3425.01	2625.91	1783.4	3680.9	3362.8	3199.4	1808.91	4126.4	1781.37	2735.88	2451.17	2082.07	2998.74	1867.41	976.907	1099.39	2229.74	4931.58	1696.25
Tyrosine mg	1675.59	1782.95	1464.48	3612.33	2165.16	1411.74	1939.78	972.52	1499.28	1554.37	1422.33	1422.33	1221.68	2605.31	1700.75	1987.35	2318.89	2115.81	494.363	1095.59	963.979	920.607	1043.8	1339.16	918.891	1076.75	1183.13	12189.2	513.744	8242.21	6613.57	4570.76	7231.75	7912.86	8946.71	19063.4	3046.63	11374.5	4281.78	4035.18	1069.85	26900	1244.3	841.903	437.786	476.564	1205.28	2111.5	925.837
Phenylalanine mg	1946.21	2313.83	1871.26	4204.05	2561.03	1631.71	2075.79	1208.61	1779.59	1791.16	1567.41	1567.41	1615.01	3147.19	2145.04	2349.82	1631.44	1100.94	636.45	1332.29	1069.85	1217.86	1230.05	1638.66	1109.46	1322.89	1382.28	1218.38	666.64	1395.26	2018.43	1415.24	1021.77	2156.8	1916.69	1743.71	1036.33	2349.78	1271.32	1593.8	1495.07	1375.14	1968.48	1162.38	635.379	725.29	1363.86	2956.45	1065.35
Tryptophan mg	506.041	354.504	432.793	1039.41	652.179	404.152	502.782	276.683	382.721	442.689	398.197	398.197	391.891	820.686	526.276	626.433	405.697	272.537	173.645	323.349	266.372	299.236	309.884	416.818	263.029	357.599	334.408	269.273	158.477	345.95	467.979	349.3	243.61	496.227	455.823	401.294	253.969	576.055	282.034	372.281	374.164	321.303	436.304	248.01	145.107	155.106	306.961	681.045	243.745
Folic acid mcg	374.177	351.589	465.109	322.389	279.742	251.304	363.903	238.784	185.678	194.397	239.262	239.262	156.189	408.226	313.905	372.11	316.733	258.281	202.496	160.686	218.456	172.546	220.892	291.002	284.584	222.105	181.516	330.171	217.484	179.564	281.727	264.733	169.459	246.072	233.572	252.437	280.324	358.121	452.054	149.764	457.774	598.995	622.294	331.406	290.761	274.416	315.972	570.134	215.13
Vitamin D mcg	0.191429	2.81	2.27467	6.21	2.53714	2.21	1.25714	0.277143	1.16286	1.60214	4.97	4.97	2.78	6.51786	7.76143	6.48786	3.01214	0.682143	2.01786	3.39071	4.15643	3.41714	2.75929	4.28429	3.05143	3.11	1.15929	3.91286	2.54	1.13643	0.632857	4.32786	1.51714	1.47357	1.56286	1.45357	0.557857	3.99286	1.85857	0.982857	2.83	1.51714	2.33929	0.496429	0.0928571	0.322857	0.587857	1.72857	0.473571
b-Carotene mcg	6514.66	5027.12	10051.7	1498.46	1772.86	1739.39	5297.28	3412.53	1792.68	2066.3	3928.83	3928.83	349.684	1108.84	904.061	2415.04	1293.66	1159.56	6700.39	54.8471	225.709	331.771	1094.39	1347.93	1769.56	732.959	553.818	3552.96	1857.71	1502.35	1741.89	1837.2	821.605	1840.02	1722.86	881.83	2487.84	3033.38	5436.28	1254.29	1610.89	3311.13	5310.24	5536.26	896.918	2204.36	4112.35	4380.66	2045.43
Vitamin B6 mg	1.94357	1.91857	2.00333	2.66071	1.85071	1.44071	1.53571	0.933571	1.22357	1.10214	1.74214	1.74214	1.15214	2.68857	2.02071	2.82929	2.25429	1.775	1.32071	0.885	1.12643	0.94	1.53643	1.645	1.26214	1.51143	0.869286	1.39571	1.273	1.22357	1.04929	1.37786	0.953571	1.26429	1.30857	1.145	1.22071	1.90857	2.26857	1.06929	1.71286	1.91929	2.64	1.38929	1.49357	1.34786	1.585	2.47786	1.18429
Chlorum mg	405.03	511.693	890.574	1548.29	1197.66	1034.88	1152.21	744.873	559.104	762.122	0	0	0	0	0	0	0	0	0	0	0	0	0	0	0	57.8571	0	0	0	0	0	0	0	0	0	0	0	0	0	0	0	0	0	261.193	52.2571	23.1429	603.294	672.359	493.899
Iodine mcg	100.763	41.6929	46.384	252.853	63.7971	49.8671	62.5821	31.0864	62.4329	30.0157	96.595	96.595	58.7457	113.792	91.0636	107.5	62.4793	66.0064	113.894	20.9471	22.1757	14.44	88.5621	88.8343	65.5821	59.1364	64.2621	77.8314	52.309	53.7464	67.6607	73.5836	31.4079	45.93	58.1843	63.1536	64.4914	90.8586	154.595	41.695	82.5971	116.28	131.033	15.7129	1.09286	2.78571	112.601	120.354	94.8029
Manganese mg	0.0385714	0.242857	0.248	0.135714	0.0792857	0.114286	0.207857	0.136429	0.127143	0.208571	1.32286	1.32286	24.8086	2.59286	30.2914	44.2414	2.6	1.50929	2.19429	0.883571	0.295714	0.652857	1.51	1.50429	0.856429	0.942857	0.859286	2.95429	0.705	0.450714	1.28714	24.7671	0.627143	3.01	0.740714	2.35143	1.16357	15.8957	3.31	0.982857	10.4914	1.58857	2.50714	0.222857	0.0435714	0.0728571	0.0585714	0.995714	0.107857
Pantothenic acid mg	1.32643	1.85857	1.33733	3.95571	1.71786	1.14571	0.935714	0.438571	1.23857	1.11429	1.97214	1.97214	1.40571	1.945	2.15857	4.16714	1.90429	1.525	1.55071	0.479286	0.494286	0.53	0.942857	1.325	1.86286	1.39786	1.04357	1.62786	1.045	0.779286	1.275	1.46	0.917857	1.40071	1.215	1.28143	1.62571	2.15357	2.46214	1.34643	1.66786	2.09714	3.07143	0.348571	0.0485714	0.126429	0.987857	2.74357	1.15071
Vitamin B12 mcg	2.62071	19.3286	3.522	11.28	3.62214	3.24571	3.11786	1.42	2.69143	2.545	2.00143	2.00143	1.215	2.29714	1.57	2.085	1.12643	0.930714	0.605714	0.967857	0.824286	0.497857	0.805714	1.29714	0.594286	1.43286	0.976429	0.296429	0.183	1.03429	1.24214	1.045	0.99	0.751429	1.08	1.14643	0.707857	1.05714	0.802143	0.870714	1.02786	0.476429	0.175	1.45214	0.0578571	0.215714	1.06286	4.15643	1.28143
[truncated: 52 more columns]

## Sheet: genera_proportions
Supplementary results 1: Genera proportional abundance for each sample;
Genus	015PD	052PD	008PD	040PD	056PD	078PD	013VI	026VI	009PD	028PD	080PD	023VI	019PD	013PD	041PD	061PD	003VI	018VI	027VI	010PD	029PD	081PD	029VI	022PD	053PD	021PD	042PD	069PD	004VI	019VI	030VI	011PD	030PD	002VI	031VI	023PD	058PD	024PD	043PD	071PD	005VI	020VI	032VI	012PD	049PD	007VI	005PD	031PD	026PD
Mitsuokella	0	0	0	0	0	0	0	0	0	0	0	0	0	0	0	0	0	0	0	0	0	0	0.00101476	0	0	0	0	0	0	0	0	0	0	0	0	0	0.00189779	7.27114e-05	0.00179131	0	0	0	0	0	0	0	0	0	0
Lachnospira	0.00362955	0.0102998	0.00132062	0.000662252	0	0.00479452	0.00130293	0.0016331	0.00846081	0.0168964	0.00261283	0.00352586	0	0.000375164	0.000130736	0.000277932	0	0.00252647	0.000164582	0.00440529	0.000821745	0.00192018	9.22509e-05	0.0013468	0.0190085	0.0165998	0.00312317	0.00755668	0.00134737	0.000180587	9.70591e-05	0.00691424	0.0264377	0.000871401	0	0.0131863	0.00393114	0.00908893	0.000597104	0.00322984	0.000387948	0.0037277	0.000231656	0.000139978	0.000624244	0.000360659	0.00994169	0.00277581	0.0233731
Aggregatibacter	0	0	0	0	0	0	0	0	0	0	0	0	0	0	0	0	0	0	0	0	0	0	0	0	0	0	0	0	0	0	0	0	0	0	0	0	0	0	0	0	0	0	0	0	0	0	0	0	0
Family=S24-7	0.0134645	0.000228885	0.00337491	0.00794702	0	0.00719178	0	0.0244965	0	0.000222321	0.00023753	0	0.00342466	0.00506472	0	0.0113952	0.000306513	0.0170837	0	0.0364354	0	0	0.029797	0.162193	0	0	0	0	0.0413474	0.00153499	0	0	0	0	0.000266016	0.252815	0.00460892	0.00050898	0.0107479	0	0.00659511	0.00718914	0	0.00657895	0	0.000721319	0.528168	0.00507914	0.0091659
Desulfovibrio	0.00117082	0.000457771	0	0	0.00128866	0	0	0.000544366	0.000135373	0	0.00190024	0	0	0.00253236	0.000130736	0	0	0	0	0.000183554	0	0	0.000184502	0	0	0	0	0	0.00218947	0.000993228	0	0.00089216	0	0	0	0	0	0	7.4638e-05	0	0.00168111	8.87548e-05	0.00028957	0.000419933	3.90153e-05	0.000144264	0	5.90598e-05	0.000458295
Class=OPB35 soil group	0	0	0	0	0	0	0	0	0	0	0	0	0	0	0	0	0	0	0	0	0	0	0	0	0	0	0	0	0	0	0	0	0	0	0	0	0	0	0	0	0	0	0	0	0	0	0	0	0
Parabacteroides	0.0279827	0.00686656	0.00117388	0.00430464	0.00859107	0.00821918	0.0299674	0.00870985	0.0123189	0.0213428	0.0859857	0.0407992	0.00466999	0.00815982	0.0240554	0.0113952	0.012567	0.00421078	0.00625411	0.0162445	0.0131479	0.0463585	0.00129151	0.0127946	0.00945649	0.00442662	0.00318824	0.0577906	0.00286316	0.00523702	0.00863826	0.0127133	0.00450277	0.0236619	0.00802483	0.00752669	0.0271113	0.00872537	0.00037319	0	0.0150006	0.00159759	0.00162159	0.00513251	0.00273107	0.00238035	0.00687948	0.00874085	0.0091659
Family=Ruminococcaceae	0.0346564	0.0684367	0.0724872	0.052649	0.0687285	0.166438	0.138762	0.203048	0.0430486	0.0175634	0.0845606	0.0396239	0.149751	0.00281373	0.0546477	0.219011	0.0114943	0.0141963	0.0315997	0.17355	0.0221871	0.0113839	0.0556273	0.105724	0.0271277	0.128648	0.065977	0.0605254	0.175579	0.086772	0.146365	0.171518	0.304194	0.0361296	0.0175127	0.0551958	0.0314491	0.199884	0.0941932	0.00823088	0.12854	0.065501	0.274396	0.192563	0.0300417	0.0685253	0.0504635	0.115344	0.14528
Lactococcus	0	0	0	0	0	0	0	0	0	0	0	0	0	0	0	0	0	0	0	0	0	0	0	0	0	0	0	7.19683e-05	0	0	0	0	6.43252e-05	0	0	0	0	0	0	0	0	0	0	0	0	0	0	0	0
Phascolarctobacterium	0.0306756	0	0.0167278	0.00728477	0.00300687	0.00479452	0.00781759	0.0212303	0.0431163	0.000222321	0.0475059	0.0122565	0.0423412	0.0850685	0.00692901	0.0519733	0.00045977	0.0180462	0.0143186	0.000642438	0	0.000137155	0.0761993	0.0002886	0	0	6.5066e-05	0.0247571	0.0205474	0.0164334	0.0151412	0.0272109	0	0.0115963	0	0.00431764	0	0.00239948	7.4638e-05	0.000104188	0.000129316	0.00914174	0.00231656	0.0234696	0.000117046	0.0282396	0.0113679	0.0327191	0.00458295
Bacteroides	0.0762206	0.2813	0.352751	0.302649	0.592784	0.184247	0.202606	0.169298	0.598822	0.662961	0.421615	0.340665	0.222914	0.071375	0.301608	0.166203	0.326437	0.281521	0.248848	0.21283	0.102781	0.84666	0.00885609	0.214238	0.372433	0.145248	0.024595	0.552429	0.188042	0.066456	0.0112589	0.20029	0.150843	0.322586	0.395921	0.215415	0.67236	0.514651	0.00485147	0.456918	0.235872	0.0568031	0.0368912	0.37542	0.0674964	0.111408	0.0854482	0.328549	0.318973
Alistipes	0.00702494	0.0228885	0.0108584	0.00662252	0.0588488	0.0157534	0.057329	0.0179641	0.00873156	0.00600267	0.0517815	0.0149429	0.0273973	0.00093791	0.0124199	0.0111173	0.00091954	0.00433109	0.0036208	0.0398311	0.00530973	0	0.00156827	0.0795575	0.0118445	0.026283	0.00149652	0.027276	0.0280421	0.0159819	0.0198001	0.0357979	0.0424547	0.0148473	0.00226114	0.0119027	0.0021689	0.063986	0.000149276	0	0.0418984	0.00763291	0.00260613	0.118981	0.0119387	0.00104591	0.0126683	0.0460076	0.0096242
Sutterella	0.0129961	0.021973	0.00880411	0.00165563	0	0.000684932	0.0286645	0	6.76865e-05	0	0	0	0.017746	0.0109736	0.00222251	0.00194553	0	0.0235804	0.000987492	0.00247797	0.0225032	0.00315457	0.0207565	0.0305916	0	0.0110665	0.0030581	0.072832	0.00842105	0.00677201	0.00320295	0.00579904	0.00469574	0.0171264	0	0.0114943	0.0113867	0.00458082	0.00171667	0.00276099	0.00995733	0.00301766	0.000868709	0.008352	3.90153e-05	0.00187543	0	0.0267541	0.0096242
Family=Christensenellaceae	0.00362955	0.00297551	0.0186354	0.0443709	0.00128866	0.130822	0.00521173	0.0016331	0.00588872	0.000222321	0.00570071	0.0078912	0.01401	0.000375164	0.0210485	0.0319622	0	0	0.00131666	0.0346916	0.000252845	0	0.0133764	0.00981241	0	0.00110665	0.00136639	0.00582944	0.00825263	0.000361174	0.0145589	0.0872087	0.0123504	0.000234608	8.86721e-05	0.010269	0.00854006	0.00632589	0.00417973	5.20942e-05	0.00168111	0.00115381	0.00214282	0.0104517	0.0241504	0.00281314	0.0102353	0.0142925	0.0128323
Thalassospira	0.000117082	0.0144198	0.00645635	0.000331126	0	0	0.0143322	0.000544366	0	0	0.00475059	0.00638012	0.0523039	0	0.0218329	0.0119511	0	0.205727	0	0.0087188	0.000126422	0.000137155	0	0.00586821	0	0.0388712	0	0.0264843	0.00471579	0.00027088	0.000582355	0.019293	0.00180111	0.00147468	0	0.00548457	0	7.27114e-05	0.000223914	5.20942e-05	0	0	0.000637053	0.00545913	0.0161523	0.00905255	0.0261336	0.00690999	0.00504125
Odoribacter	0.00175623	0.00205997	0.00161409	0.000331126	0.000429553	0.00239726	0.0019544	0.00108873	0.00142142	0	0.00522565	0.00251847	0.00529265	0.000187582	0	0.000833797	0.00597701	0.00168431	0	0.00486417	0.00676359	0	9.22509e-05	0.0012506	0.00324768	0.00276663	0.000455462	0	0.00109474	0.000361174	0.000776473	0.00178432	0.00430979	0.000167577	0.00203946	0.00175039	0.000542226	0.00261761	7.4638e-05	0	0.00232769	0.00505902	0.000984537	0.00209966	0.00183372	0.000324593	0.00100675	0.00372077	0.000458295
Family=Prevotellaceae	0.0539749	0	0.201321	0.000993377	0	0.000342466	0	0.010343	0.000270746	0	0	0	0.000622665	0.0178203	0	0	0	0	0	0	0	0	0.0236162	0	0	0	6.5066e-05	0	0.00202105	0.00198646	0	0	0.0240576	0	0.270627	5.83465e-05	0.00921784	0	0.0221675	0.000364659	0.125824	8.87548e-05	0.00237447	0	0.00464282	0.0761712	0.000377533	0.0177179	0.00366636
Prevotella	0.527339	0	0.00161409	0.00198675	0	0	0	0.00870985	0.000473805	0	0.00023753	0	0.000622665	0.720878	0.00562165	0.00111173	0.00153257	0	0.00230415	0.00412996	0.70885	0.000137155	0.23607	0.0002886	0	0.000138332	0.617086	0	0	0.543296	0.101524	0	0.00321626	0	4.43361e-05	0.00175039	0.000948895	7.27114e-05	0.329303	0.00104188	0.000129316	0.479187	0.303295	0.0010265	0.481643	0.292242	0	0.00147649	0.00091659
Methylobacterium	0	0	0	0	0	0	0	0	0	0	0	0	0	0	0	0	0	0	0	0	0	0	0	0	0	0	0	0	0	9.02935e-05	0	0	0	0	0	0	0.000271113	0	0	0	0	0	0	0	0	0	0	0	0
Family=Erysipelotrichaceae	0.000234165	0	0.000146735	0.000662252	0.000429553	0.000342466	0.028013	0	0.000406119	0	0.000475059	0.000503694	0.000622665	9.3791e-05	0.000130736	0.00138966	0.00045977	0	0	0.000734214	0.000316056	0.00137155	0.00212177	0.0001924	0.00019104	0	0.00032533	0.000287873	0	9.02935e-05	0.000194118	0.00033456	0.000707578	0.000167577	4.43361e-05	0.000291732	0.000271113	0	7.4638e-05	0.000104188	0	0	0.000579139	0.00387271	3.90153e-05	0.00018033	0.000587273	0.00188991	0.0137489
Blautia	0.0019904	0	0.00220103	0.00264901	0.000429553	0.0010274	0.00651466	0.00217746	0.000609178	0	0.00498812	0.00083949	0	0.000562746	0.000130736	0.00194553	0.00153257	0.000360924	0.00296248	0.00835169	0.00120101	0.00342888	0.020572	0.000481	0.00410736	0.00082999	0.00507515	0.00323858	0.000421053	0	0.000388236	0.00100368	0.0121575	0.000201093	0.00168477	0.00274228	0.00189779	0.000436268	0.00985222	0.000468848	0.00206905	0.000355019	0.00376441	0.0157708	0.00132652	0.000396725	0.000251688	0.00177179	0.00458295
CL500-29 marine group	0.000117082	0	0	0	0	0	0	0.000544366	0	0	0	0.000167898	0	0	0	0	0	0.000120308	0.000164582	0	0	0	0	9.62001e-05	0	0	0	7.19683e-05	8.42105e-05	0	0.000582355	0	0	0	4.43361e-05	0	0.000135556	0	0	0	0.000129316	0.000266264	0.000405398	0	0	0	0	0.000177179	0
Paraprevotella	0.00620536	0	0.00748349	0	0	0	0	0.0125204	0.000879924	0	0	0	0.0305106	0.00234478	0	0.0077821	0	0.0188884	0	0	0	0	0	0	0	0	0.00032533	0	0	0.00577878	0.000194118	0.00747184	0	0	0	0	0.00149112	0	7.4638e-05	5.20942e-05	0.002457	0.00257389	0.000984537	0.012318	0.00581327	0.00342626	0	0.0132294	0.0119157
hgcI clade	0.000117082	0	0	0	0	0	0.000651466	0	0	0	0	0	0	0	0	0	0.000153257	0.000240616	0.000164582	0	0	0	0	0.0002886	0.000477601	0	0	0.000143937	0	0.00027088	0.000194118	0	0	0.000100546	4.43361e-05	0.000291732	0.000948895	0	0	0.000364659	0.000129316	0.000443774	0.000231656	0	0	3.60659e-05	0	0.000295299	0
Coprococcus	0.000117082	0.00205997	0.0117388	0.000993377	0	0.00171233	0	0.0108873	0.000473805	0.000222321	0.00023753	0.000167898	0.000311333	0.000468955	0.000784416	0.00277932	0	0.00060154	0.0139895	0.00881057	0.0011378	0.000137155	0.00202952	9.62001e-05	0.00639985	0.00373496	0.0593402	0.000287873	0.000757895	0.00189616	0.00106765	0.00691424	0.00913418	0.000234608	0	0.0119027	0.00501559	7.27114e-05	0.0111957	0	0.000517264	0.00115381	0.005386	0.00382605	0.00109243	0.0172034	0.00281052	0.0090952	0.0096242
Leuconostoc	0	0	0	0	0	0	0	0.00108873	0	0	0	0	0	0	0	0	0	0	0	0	0	0	0	0	0	0	0	0	0	0	0	0	0	0	0	0	0	0	0	0	0	0	0	4.66592e-05	0	0	0	0	0
Anaerotruncus	0.000351247	0.000686656	0.00220103	0.000662252	0.00171821	0.00239726	0.0019544	0.00598802	0.000135373	0	0.00023753	0.000167898	0.00404732	0	0.00274546	0.00250139	0	0	0.000987492	0.000183554	0.000316056	0	0.000276753	0.0003848	0	0.000138332	0.000195198	0.000287873	0.000252632	0.00397291	0.000679414	0.005576	0.0010292	0.000402185	0	0.000116693	0.000135556	0.000290846	0.0052993	0	0.000258632	0.00168634	5.79139e-05	0.00396603	0.00167766	0.000108198	0.000167792	0.00124026	0.00779102
Peptococcus	0	0	0	0	0	0	0.000651466	0	6.76865e-05	0	0.00118765	0.000167898	0.000311333	0	0	0	0	0	0	0	0	0	0	0	0	0	0	0	8.42105e-05	0	0.000291177	0.00011152	0	0	0	0.000291732	0	0	7.4638e-05	5.20942e-05	0	0.00017751	0.000173742	0.000139978	0.000351137	0.00018033	0.000964806	5.90598e-05	0.00274977
Parasutterella	0.000585412	0.000228885	0.000146735	0	0.056701	0.00171233	0	0	0	0.00222321	0.0263658	0.00537273	0	9.3791e-05	0.000261472	0	0.0890421	0	0	0.00385463	0	0	0.000369004	0.000769601	0.00668641	0.000691659	0.000130132	0.00151134	8.42105e-05	0	9.70591e-05	0.00189584	0	0	0	0.000408425	0.000135556	0.000145423	0	0	0	0	0	0	0.00140455	0.000613121	0.00306221	0.00112214	0.00320807
Alcaligenes	0	0	0	0	0	0	0	0	0	0	0	0	0	0	0	0	0	0	0	0	0	0	0	0	0	0	0	0	0	0	0	0	0	0	0	0	0	0	0	0	0	0	0	0	0	0	0	0	0
Order=RF9	0.00105374	0	0.000733676	0	0	0.0202055	0.00325733	0.00272183	0	0	0	0	0.0115193	9.3791e-05	0.000915152	0.00639244	0	0	0	0	0	0	0.0310886	0	0	0	0	0	0	0.00126411	0.00194118	0.0112635	6.43252e-05	0	0	0.000641811	0.000677782	0	0	0	0.00982801	0.000266264	0.00619679	0.00891191	0.00237993	0.00104591	0.0075926	0.00413418	0
Family=Lachnospiraceae	0.0279827	0.0215152	0.117095	0.00496689	0.00816151	0.0304795	0.047557	0.050626	0.0202383	0.112717	0.0206651	0.0874748	0.011208	0.00572125	0.00483723	0.0719844	0.0183908	0.0184071	0.00230415	0.113069	0.00524652	0.0161843	0.0123616	0.0117364	0.0386856	0.0506294	0.0329885	0.0234617	0.0247579	0.00785553	0.0309619	0.019516	0.152579	0.0515803	0.00576369	0.238695	0.0277891	0.0102523	0.0158979	0.0367785	0.019656	0.0460637	0.0230497	0.0330814	0.0816979	0.0651351	0.0187508	0.0699858	0.147113
Family=Coriobacteriaceae	0	0	0	0	0	0.00171233	0	0	0	0	0	0	0	0.000187582	0.00130736	0.000833797	0.0010728	0	0.000164582	0.000183554	0	0	0	0	0	0	6.5066e-05	0.000359842	0	0.000180587	0	0	0.000192976	0	0	0	0	0	0.00037319	0	0	8.87548e-05	0	9.33184e-05	7.80305e-05	7.21319e-05	0	0.000708717	0.000458295
Collinsella	0.000234165	0.000228885	0.00029347	0.000662252	0	0	0	0	0.000135373	0	0	0	0	0.000281373	0.000392208	0.000277932	0	0.000120308	0.000164582	0	0.000379267	0.000411466	0.000553506	9.62001e-05	0	0	6.5066e-05	0.000287873	8.42105e-05	0	0.000291177	0.00011152	0.000257301	0.000134062	0.000354689	5.83465e-05	0.000813339	0.00312659	0.000298552	0.000156283	0	0.000266264	0.000173742	0.00055991	0	0.000324593	0	0.00011812	0.00137489
Acidaminococcus	0.00175623	0	0	0	0	0	0	0	0	0	0.0377672	0	0	0.000281373	0	0	0.000306513	0	0.000164582	0	0	0	0.0166974	0	0.00802369	0	6.5066e-05	0	0	0	0	0	0	0	0	0	0	0.00109067	0.000597104	0	0	0	0	4.66592e-05	0	0.000252461	0	0	0
Turicibacter	0	0	0.000146735	0	0	0	0	0	0	0	0	0.000167898	0	9.3791e-05	0	0	0.00367816	0	0	0	0	0	0	0	0	0	0	0	0	0	9.70591e-05	0	0	0.00036867	0	5.83465e-05	0	0	0	0	0	8.87548e-05	0	0	0.000156061	0	0	0.000826837	0
Dialister	0	0.059968	0	0.000993377	0.0304983	0	0.00521173	0	6.76865e-05	0.018008	0.000475059	0	0	0.00187582	0.00235325	0.000833797	0.0663602	0	0.00115207	0.0292768	0.0291403	0.0518447	0.000184502	0.0184704	0.035629	0.029188	0.0234238	0	8.42105e-05	0	0	0.00044608	0.00250868	0	0.0243848	0	0.00772672	0.00101796	0.0385878	0.013805	0.00853485	0.000355019	0.000173742	9.33184e-05	0.0119387	0.000468857	0	5.90598e-05	0.000458295
Asteroleplasma	0.00362955	0	0.000440205	0	0	0	0	0	0	0	0	0	0.0519925	0	0	0.000833797	0	0	0	0.000367107	0	0	0.00258303	0	0	0	0	0	0	0	0.139765	0	0	0	0	0	0.000948895	0	0.000149276	5.20942e-05	0	0	0.100017	0.00779209	0.000156061	0.00104591	0	0	0
Lactobacillus	0	0	0	0	0	0	0	0	0	0	0	0	0	0	0	0	0	0	0	0	0	0	0	0	0	0	0	0.000287873	0	0	0	0	0	0	0	0	0	0	0	0	0	0.00328393	0	0	0	0	0	0	0
Solobacterium	0	0	0	0	0	0	0	0	0	0	0	0	0	0	0	0	0	0	0	0	0	0	0	0	0	0	0	0	0	0	0	0	0	0	0	0	0.000542226	0	0	0	0	0	0	0	0	0	0	0	0
Phylum=RF3	0.000936658	0	0.000146735	0	0	0.00136986	0.000651466	0	0	0	0	0	0	0	0.00130736	0	0	0	0	0	0	0	0.00885609	0	0	0	0.00065066	0	0	9.02935e-05	0.0943415	0	0.00894121	0	0	0	0.000813339	7.27114e-05	7.4638e-05	0	0	8.87548e-05	0.000173742	0.0157242	0.000234092	0.000108198	0	0	0.00824931
Christensenella	0	0.000228885	0.00029347	0	0	0	0	0	0	0	0	0.000167898	0.000622665	0	0.000130736	0.000277932	0	0	0	0.000458884	0.000379267	0	0.000184502	0.000673401	0	0.000691659	6.5066e-05	0	0.000421053	9.02935e-05	0.000388236	0.00033456	0.000257301	3.35154e-05	4.43361e-05	0.000116693	0.000271113	0	0.000149276	0	0.000129316	0	0	0.000326614	7.80305e-05	0.000108198	0.000251688	0.000649657	0
Butyricimonas	0.00152207	0.0016022	0.0024945	0.000662252	0.00386598	0	0.00260586	0.00653239	0.00230134	0	0.00546318	0.00251847	0.00498132	0.000375164	0.0014381	0.000555864	0	0	0.00131666	0.000825991	0	0	9.22509e-05	0.00529101	0	0	0.000390396	0.00878014	0.00210526	0.000902935	0.00242648	0.00089216	0	0.00526192	0	0.000350079	0.000677782	0	0.00037319	0.000104188	0.00840553	0	0.00138993	0.00387271	3.90153e-05	0.00151477	0.000797013	0.00124026	0
Subdoligranulum	0.0145182	0.00137331	0.00630961	0.00397351	0.0184708	0.00479452	0.00781759	0.0353838	0.000676865	0.00200089	0.00023753	0.00738751	0	0.000187582	0.0065368	0.00138966	0	0.00120308	0	0.00220264	0.00132743	0.0012344	0.0119004	0.0619529	0.000859681	0.00345829	0.00117119	0.0070529	0.00176842	0.00559819	0.00281471	0.00156128	0.0193619	0.00740691	0.0531589	0.00262559	0.00284669	0.00210863	0.00515002	0.000937695	0.0305186	0.00718914	0.00330109	0.00172639	0.0074129	0.00429185	0.00163597	0.0350815	0.0174152
Fluviicola	0	0	0	0	0	0	0	0	0	0	0	0.000167898	0	0	0	0	0	0	0	0	0	0	9.22509e-05	0	0	0	0	0	0.000168421	0	0	0	0	0	0	0	0	0	0	5.20942e-05	0	0	0	0	0	0	4.19481e-05	0	0
Selenomonas	0	0	0	0	0	0	0	0	0	0	0	0	0	0	0	0	0	0	0	0	0	0	0.00249077	0	0	0	0	0	0	0	0	0	0	0	0	0	0	0	0	0	0	0	0	0	0	0	0	0	0
Family=vadinBB60	0.000819576	0	0.000146735	0.0013245	0	0.0143836	0.0247557	0	0.000203059	0	0.00498812	0.000167898	0.0105853	0.000281373	0.00418355	0.0166759	0.00045977	0.000240616	0.000164582	0.02221	0	0	0.0546125	0.0025974	9.55201e-05	0.00235164	0.000260264	0	0.0358737	0.00758465	0.0810444	0.00211888	0.00334491	0.000234608	0.000133008	0.000408425	0.000271113	7.27114e-05	0.00470219	0	0.000258632	0.00168634	0.000405398	0.00368608	0.00316024	0.00310167	0.00398507	0.00372077	0.00733272
Barnesiella	0.00362955	0.016022	0.00190756	0.00761589	0.0236254	0.00753425	0.0267101	0.0195972	0.00717477	0	0.075772	0.0201478	0.0635118	0.00131307	0.0180416	0.0319622	0	0.0158807	0.00707702	0.00963656	6.32111e-05	0	0.00424354	0.0712843	0.042984	0.029603	0.000130132	0.00230299	0.0192	0.00785553	0.00592061	0.047396	0.0171748	0.000167577	0	0.00495945	0.000406669	0.0527885	0.000149276	0	0.0460365	0.00940801	0.00463312	0.00653229	0.0135773	0.000108198	0.00625026	0.0503189	0.0105408
Victivallis	0.00667369	0	0.000146735	0	0.00128866	0.00376712	0.00586319	0.000544366	0	0	0.0023753	0	0	9.3791e-05	0.000130736	0.000833797	0	0	0	0.00440529	0	0	0.00738007	0.0035594	0	0.000138332	0	0	0	0.000722348	0.0478501	0.00524144	0.00385951	0	0	0.00180874	0.000135556	0.000218134	0.000597104	0	0	0.000798793	0.0049806	0.00779209	0.000936366	0.00100985	0.000335585	0.000649657	0.0183318
Microbacterium	0	0	0	0	0	0	0	0	0	0	0	0	0	0	0	0	0	0	0	0	0	0.000137155	0	0	0	0	0	0	0	0	0	0	0	0	0	0	0	0	0	0	0	0	0	4.66592e-05	0	3.60659e-05	0	5.90598e-05	0
Achromobacter	0	0	0	0	0	0	0	0	0	0	0	0	0	0	0	0	0.000153257	0	0	0	0	0	0	0	0	0	0	0	0	0	0	0	0	0	0	0	0	0	0	0	0	0	0	0	0	0	0	0	0
RC9 gut group	0	0.00137331	0	0	0	0	0.000651466	0.194339	0	0	0	0	0.206413	0	0	0.00639244	0.00045977	0	0	0	0	0	0.079797	0	0	0	0	0	0	0	0	0	0	0	0	0	0	0	0.0214211	5.20942e-05	0	0	0.00613888	0	7.80305e-05	0.0243445	0	0	0
Fusobacterium	0	0	0	0.000993377	0	0	0	0	0	0	0.00023753	0	0	0	0	0	0	0	0.000164582	0	0	0.000274311	0	0	0	0	0	0	0	0	0	0	0	0	0	0	0	0	0	0	0	0	0	0	0	0	0	5.90598e-05	0
Campylobacter	0.000117082	0	0	0	0	0	0	0	0	0	0.00023753	0	0.000311333	0	0	0	0	0	0	0	0	0	0	0	0	0	0.00162665	0	0	0	0	0.00011152	0	0	4.43361e-05	0	0.000271113	0	0	0	0	0	0	0	0	3.60659e-05	4.19481e-05	0	0
Butyrivibrio	0.00257581	0	0	0	0	0.0253425	0.0514658	0.00272183	0	0	0	0	0	0	0	0.0658699	0	0	0	0	0	0.000274311	0	0	0	0	0.00416423	0	8.42105e-05	0	0	0	0	0	0	0	0	0	0	0	0.000129316	0.014822	0.02693	0	3.90153e-05	0	0.00734091	5.90598e-05	0
Ruminococcus	0.00842993	0.0212863	0.00469552	0.010596	0.0317869	0.00924658	0.0306189	0.00870985	0.0247056	0.00222321	0.0163895	0.0275353	0.00124533	0.000375164	0.00248398	0.00833797	0	0.0407844	0.00477288	0.0136747	0.00214918	0	0.00535055	0.033189	0.0135639	0.0225481	0.00312317	0.000143937	0.00378947	0.00180587	0.00223236	0.0695885	0.00418114	0.00834534	0.0350255	0.00764339	0.00664227	0.0369374	0.00246305	0.0931965	0.0179749	0.0437561	0.0016795	0.0287887	0.00600835	0.00144264	0.00213935	0.0151784	0.0210816
Phylum=Candidate division OD1	0	0	0	0	0	0	0	0	0	0	0	0	0	0	0	0	0	0	0	0	0	0	0	0	0	0	0	0	0	0	0	0	0	0	4.43361e-05	0	0	0	0	0	0.000129316	0	0	0	0	0	0	0	0
Hydrogenoanaerobacterium	0	0	0	0.000331126	0	0.0010274	0	0	0	0	0	0	0.000311333	0	0	0.000833797	0	0	0	9.17768e-05	0	0	0.000184502	0	0	0.000276663	0	0	0	0	0	0.0005576	6.43252e-05	0	0	0	0	0	0	0	0	8.87548e-05	0	9.33184e-05	3.90153e-05	0	4.19481e-05	0	0
Order=vadinHA64	0.000117082	0	0.000586941	0	0.000429553	0	0.00912052	0	0	0	0	0	0	0	0.000522944	0.00166759	0	0.000120308	0	0	0	0	0.000553506	9.62001e-05	0	0	0	0	0	0.00027088	0.00485296	0.00122672	0.00379519	3.35154e-05	0	0	0	0	0.000149276	5.20942e-05	0	0	0.00243239	0.000139978	0.000546214	0.000649187	0	0	0
Family=Peptococcaceae	0.000117082	0	0	0	0.000859107	0.00136986	0.000651466	0.000544366	6.76865e-05	0	0	0	0	9.3791e-05	0.000130736	0.000277932	0	0	0.000329164	0	0	0	0	0	0	0	0	0	0	0	0.000194118	0.00033456	0.00012865	0	0	5.83465e-05	0	0	7.4638e-05	0	0	8.87548e-05	0.000115828	9.33184e-05	0	0	0.000125844	0	0
Veillonella	0	0.000457771	0	0	0	0	0.000651466	0	0.00175985	0	0	0.000335796	0	0.000468955	0	0	0.00551724	0	0	9.17768e-05	0	0.000274311	9.22509e-05	0	0.00028656	0.000691659	6.5066e-05	0	0	9.02935e-05	9.70591e-05	0	6.43252e-05	0.000167577	0.00146309	0	0	0	0	0.000208377	0	0.0179285	0	0	7.80305e-05	0	0	0.000177179	0
Anaeroplasma	0	0	0	0	0	0.0010274	0.0267101	0	0	0	0.00118765	0	0.000311333	0	0	0	0	0	0	0	0	0	0	0	0	0	0	0	0	0	0	0	0	0	0	0	0	0.00196321	0.000298552	0	0	0	0	0	0.000117046	0	0	0	0
Eggerthella	0	0	0	0	0	0	0	0	0	0	0	0.000167898	0	0	0	0	0	0	0	0	0	0.000274311	0	0	0	0.000138332	0	0.000287873	0	0	0	0	0	0	8.86721e-05	0	0	0	0	0	0	0	0	0	0	0	0	0	0
Class=SL56 marine group	0	0	0	0	0	0	0	0	0	0	0	0	0.000311333	0	0	0	0	0	0	0	0	0	0	0	0	0	0	0	0	0	0	0	0	0	0	0	0	0	0	0	0	0	0	0	0	0	0	0	0
Porphyromonas	0	0	0	0.000331126	0	0	0	0	0	0	0	0	0.000311333	0	0	0	0	0	0.000493746	0	0	0	0	0	0	0	0	0	0	0	0	0	0	0	0	0	0	7.27114e-05	0	0	0	0	0	4.66592e-05	0	0	0	0	0
Acetitomaculum	0	0	0	0	0	0	0.00130293	0	0	0	0	0	0	0	0	0	0	0	0	0	0	0	0	0	0	0.000138332	0	0	0	0	0	0	0.000514602	0	0	0	0	0	0	0	0	0	0	0	0.000117046	0	0.000125844	0	0
Catenibacterium	0	0	0	0	0	0	0	0.00108873	0	0	0	0	0	0.000187582	0	0	0	0	0	0	0	0	0	0	0	0	0	0	0	0	9.70591e-05	0	0	0	0	0	0	0	0.0114943	0	0	0	0	0.000139978	3.90153e-05	0	0	0.00011812	0
Family=Neisseriaceae	0	0	0	0	0	0	0	0	0	0	0	0	0	0	0	0	0	0	0	0	0	0	0	0	0	0	0	0	0	0	0	0	0	0	0	0	0	0	0	0	0	0	0	0	0	0	0	0	0
Family=Order=Bacteroidales	0	0	0	0	0	0	0	0.00381056	0	0	0.00356295	0	0	0	0	0	0	0	0	0	0	0	0.00636531	0	0	0	0	0	0	0	0	0	0	0	0	0	0	0	0.000895656	0	0.00142248	0	0.000405398	0	0	0.000360659	0	0	0
Oscillibacter	0	0	0.000146735	0	0.000429553	0	0	0	0	0	0	0	0.000622665	0	0	0.000277932	0	0	0	0	0	0	0	0.000481	0	0.000276663	0	0	0.000168421	0	0	0.00011152	0.00012865	0	0	0.000116693	0.000135556	0.000145423	0	0	0	0	0	0.000139978	0	3.60659e-05	0	0	0
Family=Cyclobacteriaceae	0	0	0	0	0	0	0	0	0	0	0	0	0	0	0	0	0	0	0	0	0	0	0	0	0	0	0	0	0	0	0	0	0	0	0	0	0	0	0	0	0	0	0	0	0	0	0	5.90598e-05	0
Family=GOBB3-C201	0	0	0	0	0	0	0	0	0	0	0	0	0	0	0	0	0	0	0	0	0	0	0	0	0	0	0	0	0	0	0	0	0	0	0	0	0	0	0	0	0	0	0	0	0	0	0	0	0
Oribacterium	0	0	0	0	0	0	0	0	0	0	0	0	0	0	0	0	0	0	0	0	0	0	0	0	0	0	0	0	0	0	0	0	0	0	0	0	0	0	0.000597104	0	0	0	0	0	0	0	0	0	0
Phylum=Candidate division TM7	0.000117082	0	0	0	0	0	0	0.000544366	0	0	0	0	0	0	0	0	0	0	0	0	0	0.000137155	0	9.62001e-05	0	0	0	0.000143937	0	0	0	0	0	3.35154e-05	0	0	0	0	0	5.20942e-05	0	0	0	0	0	0	4.19481e-05	0	0
Haemophilus	0	0.000457771	0.000440205	0	0	0	0.000651466	0	0.00128604	0	0	0.000335796	0	0	0	0	0	0	0	9.17768e-05	0.0005689	0.000137155	0.00101476	0	0.000764161	0.00179831	0	0	0	0	9.70591e-05	0.00011152	0.00012865	0.00080437	0.00452228	5.83465e-05	0.000406669	0	0	0.00317775	0	0.00257389	5.79139e-05	0.000139978	0.000546214	0	0.000293636	0.00874085	0.000458295
Clostridium	0	0	0	0	0.000429553	0.00753425	0	0	0	0	0	0.000671592	0.000311333	0	0	0	0.00045977	0	0.000164582	0	0	0.000274311	0.00175277	0	0	0	0	0.000143937	0	0	0	0	0	0	4.43361e-05	5.83465e-05	0.000271113	0	0	0	0	0	0.00028957	9.33184e-05	3.90153e-05	0	0	0.000413418	0
Sarcina	0	0	0	0	0	0	0	0	0	0	0	0	0	0	0	0	0	0	0	0	0	0	0	0	0	0	0	0	0	0	0	0	0	0	0	0	0	0	0	0	0	0	0	0	0	0	0	0	0
dgA-11 gut group	0	0	0	0	0	0	0	0	0	0	0	0	0	0	0	0	0	0	0	0	0	0	0	0	0	0	0	0	0	0	0	0	0	0	0	0	0	0	0	0	0	0	0	0	0	0	0	0	0
Slackia	0.000234165	0	0	0.00165563	0	0	0	0	0	0	0	0	0	0	0	0	0	0	0	0	0	0	0	0	0	0	0	0	0	0	0	0	0	0	0	0	0.000271113	0.000145423	0.000223914	0	0	0	5.79139e-05	0	0	0	0	0	0.000458295
Anaerostipes	0.000117082	0.000228885	0	0	0	0	0	0	0.000270746	0.000222321	0	0.000167898	0	0	0	0.00194553	0	0.000721848	0.000164582	0	0.000252845	0.000411466	0.00193727	0.000481	0.00105072	0	0	0.000143937	0	0	0.000194118	0.00089216	6.43252e-05	6.70309e-05	0.000931057	0.000291732	0.000406669	7.27114e-05	0.000447828	0	0.000258632	0	0	0.00200635	3.90153e-05	0.000360659	0.000125844	0.00011812	0
Anaerosporobacter	0	0	0	0	0	0	0	0	0	0	0.00023753	0	0	0	0	0	0	0	0	0	0	0	0	0	0	0	0	0	0	0	0	0	0	0	0	0	0	0	0	0	0	0	0	0	0	0	0	0	0
Pseudomonas	0	0	0	0	0	0.00136986	0	0	0.000203059	0	0	0.0668234	0	0.00815982	0	0	0.000306513	0	0.0799868	0	0	0	0	0	0	0	0	7.19683e-05	8.42105e-05	0	0.0768708	0	0	0	0	0	0.000271113	7.27114e-05	0	0.000208377	0	0	0.140094	0.000886525	0.00429168	0	0	0	0
Ferruginibacter	0	0	0	0	0	0	0	0	0	0	0	0	0	0	0	0	0	0	0	0	0	0	0	0	0	0	0	0	0	0	0	0	0	0	0	0	0	0	0	0	0	0	5.79139e-05	0	0	0	0	0	0
Family=Family XIII Incertae Sedis	0.00117082	0	0.000733676	0.000662252	0.00214777	0.000684932	0.00260586	0	0.000135373	0	0	0.000671592	0.000311333	0	0.000522944	0.00111173	0	0	0.000658328	9.17768e-05	0.000189633	0	0.000369004	0.000769601	0.00019104	0	6.5066e-05	0.000143937	8.42105e-05	0.000541761	0.00310589	0.00066912	0.000836228	0.000301639	0	0.000408425	0.000406669	0.000581691	7.4638e-05	0	0.000517264	0.000355019	0.00144785	0.0010265	0.000195076	0.000108198	0.000419481	0.000590598	0
Ochrobactrum	0	0	0	0	0	0	0	0	0	0	0	0	0	0	0	0	0.000153257	0	0	0	0	0	9.22509e-05	9.62001e-05	0	0	0	7.19683e-05	0	0	0	0	0	0	4.43361e-05	0	0.000135556	0	0	0	0	0	0	0	0	0	0	0	0
Opitutus	0	0	0	0	0	0	0	0	0	0	0	0	0	0	0	0	0	0	0	0	0	0	0	0	0	0	0	0	0	0	0	0	0	0	0	0	0	0	0	0	0	0	0	0	0	0	0	0	0
Bradyrhizobium	0	0	0	0	0	0	0	0	0	0	0	0	0	0	0	0	0	0	0	0	0	0	0	9.62001e-05	0	0	0	0.000143937	0	0	0	0	0	0	0	0	0.000135556	0	0	0	0	0	0	4.66592e-05	0	0	0	0	0
Microlunatus	0	0	0	0	0	0	0	0	0	0	0	0	0	0	0	0	0	0	0	0	0	0	0	0	0	0	0	0	0	0	0	0	0	0	0	0	0	0	0	0	0	0	0	0	0	0	0	0	0
Flavonifractor	0.000234165	0.000228885	0	0.00264901	0.000859107	0.000342466	0	0.000544366	0.000135373	0	0.000475059	0.000167898	0	0	0.0133351	0.000277932	0.00306513	0.000360924	0.00164582	9.17768e-05	0.000695322	0.0037032	0.000184502	0	0.00181488	0.000138332	6.5066e-05	0.0027348	0.000505263	0.000451467	0.000291177	0.00033456	0.000578927	0.00184335	0.00128575	0.000116693	0.000542226	0	0.000223914	0.0017712	0.00064658	8.87548e-05	0	0.000466592	0.000156061	0.000108198	0	0	0.000458295
Family=Order=Xanthomonadales	0	0	0	0	0	0	0	0	6.76865e-05	0	0	0	0	0	0	0	0	0	0	0	0	0	0	0	0	0	0	0	0	0	0	0	0	0	0	0	0	0	0	0	0	0	0	0	0	0	0	0	0
Pseudobutyrivibrio	0.000117082	0.047837	0.00322817	0.000331126	0.00257732	0.00684932	0.0136808	0.0195972	0.0106945	0.0329035	0.00593824	0.0758899	0.000622665	0.00468955	0.00352987	0	0.0488889	0.0168431	0.0036208	0.00165198	0.00935525	0.00205733	0.00119926	0.028379	0.00907441	0.0177065	0.0156159	0.0562073	0.0112	0.0453273	0.000291177	0.00825248	0.00469574	0.0783256	0.0127688	0.00910205	0.00569337	0.00588962	0.04329	0.0203688	0.00181042	0.0017751	0.00347484	0.00942516	0.0135383	0.0133083	0.00381727	0.0275219	0.0352887
Family=Comamonadaceae	0	0	0	0	0	0	0	0	0	0	0	0	0	0	0	0	0	0	0	0	0	0	0	0	0	0	0	0	0	0	0	0	0	0	0	0	0	0	0	0	0	0	0	0	0	0	0	0	0
Synergistes	0.000936658	0	0	0	0	0	0	0	0	0	0	0	0	0	0	0	0	0	0	0	0	0	0	0	0	0	0	0	0	0	0	0	0	0	0	0	0	0	0	0	0	0	0	0	0	0	0	0	0
Cloacibacillus	0.00140499	0	0	0	0	0	0.000651466	0	0	0	0	0	0	0	0	0	0	0	0.00082291	0	0	0	0	0	0	0	0	0	0	0	0	0.00033456	0	0	0	0	0	0	0	0	0	0	0	0	0	0	0	0	0
Anaeromyxobacter	0	0	0	0	0	0	0	0	0	0	0	0	0	0	0	0	0	0	0	0	0	0	0	9.62001e-05	0	0	0	0	0	0	0	0	0	0	0	0	0	0	0	0	0	0	0	0	0	0	0	0	0
Megasphaera	0.000351247	0	0	0	0	0	0	0	6.76865e-05	0	0	0	0	0.0105046	0	0.000277932	0	0	0	0.000183554	0	0.00507475	0.00119926	0	0	0	0	0	0	0	0	0	0	0	0	0	0	0	0.00515002	0	0	0	0	0	0	0	0	0	0
Massilia	0	0	0	0	0	0	0	0	0	0	0	0	0	0	0	0	0	0	0.000164582	0	0	0	0	0	0	0	0	0	0	0	0	0	0	0	0	0	0	0	0	0	0	0	0	0	0	0	0	0	0
Rikenella	0	0	0	0	0	0	0	0	0	0	0	0	0	0	0	0	0	0	0	0	0	0	0	0	0	0	0	0	0	0	0.000582355	0	0	0	0	0	0	0	0	0	0	0	5.79139e-05	0	0	0	0	0	0
Syntrophomonas	0	0	0	0	0	0	0	0	0	0	0	0	0	0	0	0	0	0	0	0	0	0	0	0	0	0	0	0	0	0	0	0	0	0	0	0	0	0	0	0	0	0	0	0	0	0	0	0	0
Diaphorobacter	0	0	0	0	0	0	0	0	0	0	0	0	0	0	0	0	0.000153257	0	0.000329164	0	6.32111e-05	0	0.000184502	0.000481	0	0	0	0.000215905	0	0	0	0	6.43252e-05	0	0	0	0.000813339	7.27114e-05	0	0	0	0	0	4.66592e-05	0	0	4.19481e-05	5.90598e-05	0
Cloacibacterium	0	0	0	0	0	0	0.000651466	0	0	0	0	0.000167898	0	0	0.000130736	0	0	0	0.000329164	0	0	0	0	0	0	0	0	7.19683e-05	0	0	0	0	0	0	8.86721e-05	0	0.000135556	0	0	0	0	0	0	0	0	0	0	0	0
Family=Rhodospirillaceae	0.0122936	0	0	0	0	0.0010274	0	0	0	0	0	0.000167898	0	0	0	0	0	0	0	0	0	0	0	0	0	0	0	0	0	0	0.0248471	0	0	0	0	0	0	0	0	0	0	0	0	0	0	0	0	0	0
CL500-3	0	0	0	0	0	0	0	0	0	0	0	0	0	0	0	0	0	0	0	0	0	0	0	0	0	0	0	0	0	0	0	0	0	0	0	0	0	0	0	0	0	0	0	0	0	0	4.19481e-05	0	0
Roseburia	0.000468329	0	0.00278797	0	0.00257732	0.000684932	0.000651466	0	0.00311358	0.00177857	0	0.0406313	0.000622665	0.000187582	0.000130736	0	0	0.00252647	0	0.00348752	0.00297092	0	0.000369004	0.000962001	0.00210144	0.00179831	0.00253758	0.000719683	0.0168421	0.00920993	0.000291177	0.00022304	0.0071401	0.00127359	0.000133008	0.00105024	0.00135556	0.00647132	0.00194059	0.0190144	0.000129316	0.00221887	0.000115828	0.000933184	0.00994889	0.000649187	0.000755065	0.00372077	0.0109991
pt46	0	0	0.00029347	0	0	0	0	0	0	0	0	0	0	0	0	0	0	0	0	0	0	0	0	0	0	0	0	0	0	0	0	0	0	0	0	0	0	0	0	0	0	0	0	0	0	0	0	0	0
Candidatus Methylacidiphilum	0	0	0	0	0	0	0	0	0	0	0	0	0	0	0	0	0	0	0	0	0	0	0	0	0	0	0	0	0	0	0	0	0	0	0	0	0	0	0	0	0	0	0	0	0	0	0	0	0
Sediminibacterium	0	0	0	0	0	0	0	0	0	0	0	0	0	0	0	0	0	0	0	0	0	0	0	9.62001e-05	0	0	0	0	0	9.02935e-05	9.70591e-05	0	0	0	0	0	0.000542226	0	0	0	0	0	5.79139e-05	0	0	0	8.38961e-05	0	0
Dorea	0.00175623	0.000686656	0.00029347	0.000993377	0.000859107	0.00308219	0.00325733	0.00272183	0.000135373	0	0.00261283	0	0.000311333	0.00140687	0.000130736	0	0.00383142	0.000120308	0	0.0011931	0.0005689	0.000274311	0.00202952	0.0002886	9.55201e-05	0	0.00110612	0.0013674	0	9.02935e-05	9.70591e-05	0.00044608	0.00302329	0.0017428	0.000266016	0.000116693	0.00149112	7.27114e-05	0.0115689	0.000677224	0	0.000532529	0.00405398	0.00601904	0.000273107	0.000144264	0.000545325	0.000649657	0.00595784
Succinatimonas	0.000819576	0	0	0	0	0	0	0	0	0	0	0	0	0	0	0	0	0	0	0	0	0	0	0	0	0	0	0	0	0	0	0	0	0	0	0	0	0	0	0	0	0	0	0	0	0	0	0	0
Anaerobiospirillum	0	0	0	0	0	0	0	0	0	0	0	0	0	0	0	0	0	0	0	0	0	0	0	0	0	0	0	0	0	0	0	0	0	0	0	0	0	0	7.4638e-05	0	0	0	0	0	0	0	0	0	0
Bifidobacterium	0.000234165	0.000457771	0.00029347	0.000993377	0.000429553	0.00136986	0.00586319	0	0.000338432	0.000444642	0	0.000503694	0	0.000750328	0.00496797	0.00944969	0.0010728	0.000120308	0.00197498	0.0166116	0.00366625	0.000411466	0.000922509	0.00557961	0.00114624	0.000138332	6.5066e-05	0	0.000168421	0	9.70591e-05	0.00089216	0.00218706	0.000234608	4.43361e-05	5.83465e-05	0.000677782	0.00603505	7.4638e-05	5.20942e-05	0.0243114	8.87548e-05	0.00110036	0.00727884	0.000117046	0.00111804	0.00100675	0.000472478	0.000458295
Escherichia	0.000234165	0.000228885	0	0.0294702	0	0.0243151	0	0.0424605	6.76865e-05	0.000444642	0	0.00184688	0.000311333	0.000468955	0.000130736	0	0.206897	0.000360924	0.514154	0.0118392	0	0.000137155	0.00627306	0.000577201	0.00267456	0.00110665	0	0	0.000252632	0.00171558	0.000194118	0.0011152	0.000192976	6.70309e-05	0	0	0.080385	0	0	0	0.000129316	0.00860921	0.000115828	0.00387271	0.000312122	3.60659e-05	0	0.000236239	0.00320807
Williamsia	0	0	0	0	0	0	0	0	0	0	0	0	0	0	0	0	0	0	0	0	0	0	0	0	0	0	0	0.000143937	8.42105e-05	0	0	0	0	6.70309e-05	0	0	0	0	0	0.000104188	0.000129316	0	0	0	0	3.60659e-05	8.38961e-05	5.90598e-05	0
Novosphingobium	0	0	0	0	0	0	0	0	0	0	0	0	0	0	0	0	0	0	0.000164582	0	0	0	0	0	0	0	0	0	0	0	0	0	0	0	4.43361e-05	0	0.000406669	0	0	0	0	0	0	4.66592e-05	0	0	0	0.00011812	0
Flavobacterium	0	0	0	0	0	0	0	0	0	0	0	0	0	0	0	0	0	0	0	0	0	0	0	0	0	0	0	0	0	0	0.000194118	0	0	3.35154e-05	0	0	0	0	0	0	0	0.00017751	0.000173742	0	0	0	0	0	0
Limnohabitans	0	0	0	0	0	0	0	0	0	0	0	0	0	0	0	0	0	0	0	0	0	0	0	0	9.55201e-05	0	0	0	0	0	0	0	0	0	0	0	0.000135556	0	0	0	0	0	0	0	0	0	0	0	0
Faecalibacterium	0.100222	0.381094	0.104182	0.000993377	0.0721649	0.0349315	0.194788	0.0936309	0.199066	0.0998221	0.0389549	0.184352	0.0267746	0.0211968	0.0571317	0.19761	0.168582	0.294153	0.00921659	0.163271	0.0522124	0.000685777	0.144004	0.0909091	0.378928	0.4511	0.124732	0.0447643	0.319916	0.145372	0.140153	0.226609	0.159398	0.408017	0.159033	0.118968	0.0485292	0.0544608	0.131288	0.331996	0.182465	0.187095	0.0203857	0.0450261	0.186766	0.260901	0.190612	0.124557	0.0866178
Anaerofilum	0	0.000457771	0	0	0.000859107	0.000342466	0.00130293	0	0	0	0	0	0	0	0	0	0	0	0	9.17768e-05	0	0	0	0	0	0	0	0	0	0	0	0.00011152	0	0	0	0	0	0	0	0.00208377	0	0	0	0	0	0	0	0	0
Family=NS11-12 marine group	0	0	0	0	0	0	0	0	0	0	0	0	0	0	0	0	0	0	0	0	0	0	0	0	0	0	0	0	0	0	0	0	0	0	0	0	0	0	0	0	0	0	0	0	0	0	0	0	0
Megamonas	0	0	0	0	0	0	0	0	0	0	0	0	0	0.00881636	0	0	0	0	0	0	0	0	0	0	0	0	0	0	0.000842105	0	0	0	0	0	0	0	0	0	0	0	0	0	0	0	0	0	0	0	0
Solibacillus	0	0	0	0	0	0	0	0	0	0	0	0	0	0	0	0	0	0	0	0	0	0	0	0	0	0	0	0	0	0	0	0	0	0	0	0	0	0	0	0	0	0	0	0	0	0	0	0	0
Methylobacter	0	0	0	0	0	0	0	0	0	0	0	0	0	0	0	0	0	0	0	0	0	0	0	0	0	0	0	0	0	0	0	0	0	0	0	0	0	0	0	0	0	0	0	0	0	0	0	0	0
Family=BS11 gut group	0	0	0	0	0	0	0	0	0	0	0	0	0	0	0	0	0	0	0	0	0	0	0	0	0	0	0	0	0	0	0	0	0	0	0	0	0	0	0	0	0	0	0	0	0	0	0	0	0
Proteus	0	0	0	0	0	0	0	0	0	0	0	0	0	0	0	0	0	0	0	0	0	0	0	0	0	0	0	0	0	0	0	0	0	0	0	0	0	0	0	0	0	0	0	0	0	0	0	0	0
Pantoea	0	0	0	0	0	0	0	0	0	0	0	0	0	0	0.000261472	0	0	0	0	0	0	0	0	0	0	0	0	0	0	0	0	0	0	0	0	0	0	0	0	0	0	8.87548e-05	0.00359066	0	0	0	0	0	0
Akkermansia	0	0.00892653	0.029347	0.49106	0	0.243836	0.00130293	0	6.76865e-05	0.00133393	0.0334917	0.000671592	0.0270859	0	0.418355	0.0341857	0	0.0101059	0.0327518	0.00110132	0.00353982	0	0	0.0340548	9.55201e-05	0.00345829	0.00065066	0	0.0746105	0.00306998	0.00465884	0.00011152	0.0010292	3.35154e-05	0.000177344	0.00355913	0.0166734	0.000145423	0	0	0.0703479	0.000976302	0.00156368	0.0103117	0	0	0.00159403	0.00100402	0.0091659
Morganella	0	0	0	0	0	0	0	0	0	0	0	0	0	0	0	0	0	0	0	0	0	0	0	9.62001e-05	0	0	0	0	0	0	0	0	0	0	0	0	0	0	0	0	0	0	0	0	0	0	0	0	0
Gelria	0	0	0	0	0	0.000342466	0.000651466	0.00108873	0	0	0.000475059	0.000167898	0.000311333	0	0	0.000277932	0	0	0	0	0	0	0	0.000481	0	0	6.5066e-05	0	0	0	0	0	0.00012865	0	0	0	0	0	0	0	0	8.87548e-05	0	0	0	0	0	0.00011812	0
Phylum=Armatimonadetes	0	0	0	0	0	0	0	0	0	0	0	0	0	0	0	0	0	0	0	0	0	0	0	0	0	0	0	0	0	0	0	0	0	0	0	0	0	0	0	0	0	0	0	0	0	0	0	0	0
Arcicella	0	0	0	0	0	0	0	0	0	0	0	0	0.000311333	0	0	0	0	0	0	0	0	0	0	9.62001e-05	0	0	0	0	0	0	0	0	0	0	0	0	0	0	0	0	0	0	0	0	0	0	0	0	0
Granulicatella	0	0	0	0	0	0	0	0	0	0	0	0	0	0	0	0	0	0	0	0	0	0	0	0	0	0	0	0	0	0	0	0	0	0	4.43361e-05	0	0	0	0	0	0	0	0	0	0	0	0	5.90598e-05	0
Family=ML635J-40 aquatic group	0	0	0	0	0	0.00205479	0	0	0	0	0	0	0	0	0	0.00111173	0	0	0	0	0	0	0	0	0	0.000138332	0	0	0	0	0.00553237	0.00379168	0	0	0	0.000175039	0.000271113	0	0	0	0	8.87548e-05	5.79139e-05	0	0	0	0	0.00124026	0.000458295
Family=TM146	0	0	0	0	0	0	0	0	0	0	0	0	0	0	0	0	0	0	0	0	0	0	0	0	0	0	0	0	0	0	0	0	0	0	0	0	0	0	0	0	0	0	0	0	0	0	4.19481e-05	0	0
Gemmatimonas	0	0	0	0	0	0	0	0	0	0	0	0	0	0	0	0	0	0	0	0	0	0	9.22509e-05	0	0	0	0	0	0	0	0	0	0	0	0	0	0	0	0	0	0	0	0	0	0	0	0	0	0
Undibacterium	0	0	0	0	0	0	0	0	0	0	0	0	0	0	0	0	0	0	0	0	0	0	0	0	0	0	0	0	0	0	0	0	0	0	0	0	0	0	0	0	0	0	0	0	0	0	0	0	0
Meiothermus	0	0	0	0	0	0	0	0	0	0	0	0	0	0	0	0	0	0	0	0	0	0	0	0	0	0	0	0	0	0	0	0	0	0	0	0	0	0	0	0	0.000129316	0	0	4.66592e-05	0	0	0	0	0
Neisseria	0	0	0	0	0	0	0	0	0	0	0	0	0	0	0	0	0	0	0	0	0	0	0	0	0	0	0	0	0	0	0	0	0	0	0	0	0	0	0	0	0	0	0	0	0	0	0	0	0
Atopobium	0	0	0	0	0	0	0	0	0	0	0	0	0	0	0	0	0	0	0	0	0	0	0	0	0	0	0	0	0	0	0	0	0	0	0	0	0	0	0	0	0	0	0	0	0	0	0	0	0
Pyramidobacter	0	0	0	0	0	0	0	0	0	0	0	0	0	0	0	0	0	0	0	0	0	0	0	0	0	0	0	0	0	0	0	0	0	0	0	0	0	0	0	0	0	0	0	0	0	0	0	0	0
Family=LD12 freshwater group	0	0	0	0	0	0	0	0.00108873	0	0	0	0	0	0	0	0	0	0	0	0	0	0	9.22509e-05	0	9.55201e-05	0	0	0	8.42105e-05	0	0.000194118	0	0	0	0	0	0	0	0	5.20942e-05	0	0	5.79139e-05	0	0	0	0	0	0
Brevundimonas	0	0	0	0	0	0	0	0	0	0	0	0	0	0	0	0	0	0	0	0	0	0	0	0	0	0	0	0	0	0	0	0	0	0	0	0	0	0	0	0	0	0	0	0	0	0	0	5.90598e-05	0
Enterobacter	0	0	0	0	0	0.000342466	0	0	0	0	0	0	0.000311333	0	0	0	0.0045977	0.000120308	0	0.000550661	0	0	0	0	0	0	0	0	0	0	0	0	0	0	0.000266016	0	0	0	0	0	0	0.000443774	0.000173742	0	0	0	0	0.000649657	0
Allisonella	0.000117082	0	0	0	0	0	0	0	0	0	0	0	0	0.000187582	0	0	0	0	0	0	0	0	0.000184502	0	0	0	0	0.00165527	0	0	9.70591e-05	0	0	3.35154e-05	0	0	0	0	0	0	0	0	0	0	0	0	0	0	0
Papillibacter	0	0	0	0	0	0	0	0	0	0	0	0	0	0	0	0	0	0	0	0	0	0	0	0	0	0	0	0	0	9.02935e-05	0	0	0	3.35154e-05	0	0	0	0	0	0	0	0	0	0	0	0	0	0	0
Candidatus Aquirestis	0	0	0	0	0	0	0	0	0	0	0	0	0	0	0	0	0	0	0	0	0	0	0	0	0	0	0	0	0	0	0	0	0	0	0	0	0	0	0	0	0	0	0	0	0	0	0	0	0
Parvimonas	0	0	0	0	0	0	0	0	0	0	0	0	0	0	0	0	0	0	0.000164582	0	0	0	0	0	0	0	0	0	0	0	0	0	0	0	0	0	0.0021689	0	0	0	0	0	0	0	0	0	0	0	0
Actinobacillus	0	0	0	0	0	0	0	0	6.76865e-05	0	0	0	0	0	0	0	0	0	0	0	0	0	0	0	0	0	0	0	0	0	0	0	0	0	0	0	0	0	0	5.20942e-05	0	0	0	0	0	0	0	0.000413418	0
Oscillospira	0.000234165	0.000228885	0.00029347	0	0.000859107	0.0010274	0	0.000544366	0.000203059	0	0.000712589	0.000503694	0.000311333	0	0	0.000555864	0	0.00060154	0.000164582	0.000183554	0.0005689	0	9.22509e-05	0	0	0.000138332	0.000845859	0.000287873	8.42105e-05	9.02935e-05	0.000194118	0.00033456	0.00012865	0.000502732	0	0.000583465	0.000135556	0.00101796	0.000223914	0.000833507	0.000258632	8.87548e-05	0.000231656	0.000466592	0.000351137	0.00018033	0	0.00466572	0.00274977
Desulfitibacter	0	0	0	0	0	0	0	0	0	0	0	0	0	0	0	0	0	0	0	0	0	0	0	0	0	0	0	0	0	0	0	0	0	0	0	0	0	0	0	0	0	0	0	0	0	0	0	0	0
Family=Order=Acidimicrobiales	0	0	0	0	0	0	0	0	0	0	0	0.000167898	0	0	0	0	0.000153257	0	0	0	0	0	0	0	0	0	0	0	8.42105e-05	0	0	0	0	0	0	0	0	0	0	5.20942e-05	0	0	0	0	0	0	4.19481e-05	0	0
Citrobacter	0	0	0	0	0	0.000684932	0	0	0	0	0	0	0	0.000281373	0	0	0.00045977	0	0	0.0409325	0	0	0	0	0	0	0	0	0	0.000722348	0	0	0	0	0.000532033	5.83465e-05	0	0	0	0	0	0.000798793	0	0	0	3.60659e-05	0	5.90598e-05	0.000458295
Family=Sphingobacteriaceae	0	0	0	0	0	0	0	0	0	0	0	0	0	0	0	0	0	0	0	0	0	0	0.000184502	0	0	0	0	0	0	0	0	0	0	0	0	0	0	0	0	0	0	0	0	0	0	0	0	0	0
Cronobacter	0	0	0	0	0	0	0	0	0	0	0	0	0	0	0	0	0	0	0.0064187	0	0	0	0	0	0	0	0	0	0	0	0	0	0	0	0	0	0	0	0	0	0	0	0	0	0	0	0	0	0
Caulobacter	0	0	0	0	0	0	0	0	0	0	0	0	0	0	0	0	0	0	0	0	0	0	0	0	0	0	0	0	0	0	0	0	0	0	0	0	0	0	0	0	0	0	0	0	0	0	0	0	0
Moryella	0	0	0	0	0	0	0	0	0	0	0	0	0	0	0	0	0	0	0	0	0	0	0	0	0	0	0	0	0	0	0	0	0	3.35154e-05	0	0	0	0	0	0	0	0	0	0	0	0	0	0	0
Kluyvera	0	0	0	0	0	0	0	0	0	0	0	0.000167898	0	0	0	0	0	0	0	0	0	0	0	0	0	0	0	0	0	0	0	0	0	0	0	0	0	0	0	0	0	0	0	0	0	0	0	0	0
Sandarakinorhabdus	0	0	0	0	0	0	0	0	0	0	0	0	0	0	0	0	0	0	0	0	0	0	0	0	0	0	0	0	0	0	0	0	0	0	0	0	0	0	0	0	0	0	0	0	0	0	0	0	0
Brachyspira	0	0	0	0	0	0	0	0	0	0	0	0	0	0	0	0	0	0	0	0	0	0	0	0	0	0	0	0	0	0	0	0	0	0	0	0	0	0	0.00104493	0	0	0	0	0	0	0	0	0	0
Rhodococcus	0	0	0	0	0	0.000342466	0	0	0	0	0	0	0	0	0	0	0	0	0	0	0	0	0	0	0	0	0	0	0	0	0	0	0	0	0	0	0	0	0	5.20942e-05	0	0	0	0	0	0	0	0	0
Family=FukuN18 freshwater group	0	0	0	0	0	0	0	0	0	0	0	0	0	0	0	0	0	0.000120308	0	0	0	0	0	0	0	0	0	0	0	0	9.70591e-05	0	0	0	0	0	0	0	0	0	0	0	0	0	0	0	0	0	0
Oxalobacter	0	0	0	0	0	0.000342466	0	0	0	0	0.000712589	0	0.000622665	0	0.000261472	0	0	0	0	0	0	0	0.000645756	0	0	0	0	0	0	0	9.70591e-05	0.00011152	0.000192976	0	0	5.83465e-05	0	0	0	0	0.000258632	0	0	0.000933184	0	0	4.19481e-05	0	0
Sneathia	0	0	0	0	0	0	0	0	0	0	0	0	0	0	0	0	0	0	0	0	0	0	0	0	0	0	0	0	0	0	0	0	0	0	0	0	0	0	0	0	0	0	0	0	0	0	0	0	0
Comamonas	0	0	0	0	0	0.00958904	0	0	0	0	0	0.000167898	0	0	0	0	0	0	0	0	0	0	0	9.62001e-05	0	0	0	7.19683e-05	0	0	0	0	0	0	8.86721e-05	0	0	0	0	0	0	0	0	0	0	0	4.19481e-05	5.90598e-05	0
Polynucleobacter	0	0	0	0	0	0	0	0	0	0	0	0	0	0	0	0	0	0	0	0	0	0	0	0	0	0	0	0	0	0	0	0	0	0	0	0	0	0	0	0	0	0	0	0	0	0	0	0	0
Spirochaeta	0.000117082	0	0	0	0	0	0	0	0	0	0	0	0	0	0	0	0	0	0	0	0	0	0	0	0	0	0	0	0	0	0	0	0	0	0	0	0	0	0	0	0	0	0	0	0	0	0	0	0
Bosea	0	0	0	0	0	0	0	0	0	0	0	0	0	0	0	0	0	0	0	0	0	0	0	0	0	0	0	0	0	0	0	0	0	0	0	0	0	0	0	0	0	0	0	0	0	0	0	0	0
Arthrobacter	0	0	0	0	0	0	0	0	0	0	0	0	0	0	0	0	0	0	0	0	0	0	0	0	0	0	0	0	0	0	0	0	0	0	0	0	0	0	0	0	0	0	0	0	0	0	0	0	0
Family=Order=Gaiellales	0	0	0	0	0	0	0	0	0	0	0	0	0	0	0	0	0	0	0	0	0	0	0	0	0	0	0	0	8.42105e-05	0	0	0	0	0	0	0	0	0	0	0	0	0	0	0	0	0	0	0	0
Family=Anaerolineaceae	0	0	0	0	0	0	0	0	0	0	0	0	0	0	0	0	0	0	0	0	0	0	0	0	0	0	0	0	0	0	0	0	0	0	0	0	0	0	0	0	0	0	0	0	0	0	0	0	0
Holdemania	0	0	0	0	0	0	0	0	0	0	0	0	0	0	0	0	0	0.000120308	0	0	0	0.000274311	0	0	0	0	0	0	0	0	0	0	0	3.35154e-05	8.86721e-05	0	0	0	0	0	0	0	0	0	3.90153e-05	0	0	0	0
Methylobacillus	0	0	0	0	0	0	0	0	0	0	0	0	0	0	0	0	0	0	0	0	0	0	0	0	0	0	0	0	0	0	0	0	0	0	0	0	0	0	0	0	0	0	0	0	0	0	0	0	0
Weissella	0	0	0	0	0	0	0	0	0	0	0	0	0	0.000468955	0	0	0	0	0	0	0	0	0	0	0	0	0	0	0	0	0	0	0	0	0	0	0	0	0	0	0	0	0	0	0	0	0	0	0
Family=Veillonellaceae	0	0	0	0	0	0	0	0	0	0	0	0	0	0	0	0	0	0	0	0	0	0	0	0	0	0	0	0	0	0	0	0	0	0	0	0	0	0	0	5.20942e-05	0	0	0	0	0	0	0	0	0
Family=Methylophilaceae	0.000117082	0	0	0	0	0	0	0	0	0	0	0	0	0	0	0	0	0	0	0	0	0	0	9.62001e-05	0	0	0	7.19683e-05	0	0	0	0	0	0	0	0	0.000135556	0	0	0	0	0	0	4.66592e-05	0	0	0	0	0
Acinetobacter	0	0	0	0	0	0	0	0	0	0	0	0	0	0	0	0	0.00045977	0	0	0	0	0.000137155	0.0972325	0	0	0	0	0.000143937	0	0	0	0	0	0	0	0	0.000135556	0	0	0	0	0	0	0	0	0	4.19481e-05	0	0
Finegoldia-[Bacteroides] coagulans	0	0	0	0	0	0	0	0	0	0	0.00023753	0	0	0	0	0	0	0	0	0	0	0	9.22509e-05	0	0	0.000138332	0	0	0	0	0	0.00011152	0	0	0	0	0	0	0	0	0	0	0	0	0	0	0	0	0.000458295
Acetanaerobacterium	0	0	0	0	0	0	0	0	0	0	0	0	0	0	0	0	0	0	0	0	0	0	0	0	0	0	6.5066e-05	0	0	0	0	0	0	3.35154e-05	0	5.83465e-05	0	0	0	0	0	0	0	0	0	0	0	5.90598e-05	0
Sphingomonas	0	0	0	0	0	0	0	0	0	0	0	0	0	0	0	0	0	0	0	0	0	0	0	0	0	0	0	0.000143937	0	0	0	0	0	0	0	0	0	0	0	0	0	0	0	0	0	0	0	0	0
Olsenella	0	0	0	0	0	0	0	0	0	0	0	0	0	0	0	0	0	0	0	0	0	0	0	0	0	0	0	0	0	0	0	0	0	0	0	0	0	0	0	0	0	0	0	0	0	0	0	0	0
Finegoldia	0	0	0	0	0	0	0	0	0	0	0.000712589	0	0	0	0	0	0	0	0.000658328	0	0	0	0	0	0	0	0	0	0	0	0	0.00011152	0	0	0	0	0.000135556	0	0	0	0	0	0	0	0	0	0	0	0
Phylum=WCHB1-60	0	0	0	0	0	0	0	0	0	0	0	0	0	0	0	0	0	0	0	0	0	0	0	0	0	0	0	0	0	0	0	0	0	0	0	0	0	0	0	0	0	0	0	0	0	0	4.19481e-05	0	0
Herbaspirillum	0	0	0	0	0	0	0	0	0	0	0	0	0	0	0	0	0	0	0	0	0	0	0	0	0	0	0	0	0	0	0	0	0	0	0	0	0	0	0	0	0	0	0	0	0	0	0	0	0
Anaerococcus	0	0	0	0	0	0	0	0	0	0	0	0	0	0	0	0	0	0	0	0	0	0	0	0	0	0	0	0	0	0	0	0	0	0	0	0	0	0	0	0	0	0	0	4.66592e-05	0	0	0	0	0
Solitalea	0	0	0	0	0	0	0.000651466	0	0	0	0	0	0	0	0	0	0	0	0	0	0	0	0	0	0	0	0	0	0	0	0	0	0	0	0	0	0	0	0	0	0	8.87548e-05	0	0	0	0	0	0	0
Enterorhabdus	0	0	0	0	0	0	0	0	0	0	0	0	0	0	0.000392208	0	0	0	0	0	0	0	0	0	0	0	0	0	0	0	0.000194118	0	0	0	0	0.000116693	0	0	0	0	0	0	0	0	0	3.60659e-05	0	0	0
Iamia	0	0	0	0	0	0	0	0	0	0	0	0	0	0	0	0	0	0	0	0	0	0	0	0	0	0	0	0	0	0	0	0	0	0	0	0	0	0	0	0	0	0	0	0	0	0	0	0	0
Bilophila	0.000234165	0	0.00102715	0.000662252	0	0.00205479	0.000651466	0.00217746	0.000812238	0	0.000475059	0.000167898	0	9.3791e-05	0.000915152	0.000555864	0	0.00192493	0.000493746	0.000734214	0.000252845	0.000411466	0	0.0001924	0.00019104	0.000138332	0	0.00554156	0	0.000180587	0	0.00122672	0.000450277	0.00036867	0	0.000116693	0.000813339	0.00101796	0	0	0	0.000266264	0	0.000233296	0	0	0	0.000531538	0.00137489
Stenotrophomonas	0	0	0	0	0	0	0	0	0	0	0	0	0	0	0	0	0	0	0	0	0	0	0	0	0	0	0	0	0	0	0	0	0	0	0	0	0	0	0	0	0	0	0	0	0	0	0	0	0
Raoultella	0	0	0	0	0	0	0	0.00544366	0	0	0	0	0	9.3791e-05	0	0	0.0108812	0.001564	0	0.000458884	0	0	0	0	0	0	0	7.19683e-05	0	0	0	0.00033456	0	0.0021785	0	0	0	0	0	0	0	0	0.000115828	9.33184e-05	0	0	0	0	0
Pelomonas	0	0	0	0	0	0	0	0	0	0	0	0	0	0	0	0	0	0	0	0	0	0	0	0	0	0	0	0	0	0	0	0	0	0	0	0	0	0	0	0	0	0	0	0	0	0	0	0	0
Candidatus Nitrotoga	0	0	0	0	0	0	0	0	0	0	0	0	0	0	0	0	0	0	0	0	0	0	0	0	0	0	0	0	0	0	0	0	0	0	0	0	0	0	0	0	0	0	0	0	0	0	0	0	0
Adlercreutzia	0	0	0	0	0	0	0	0	0	0	0	0	0	0	0	0	0	0	0	0	0.000126422	0	0	0	0	0	0	0.00043181	0	0	0	0	0	0	0	0	0.000406669	0	0	0	0	0	0	0	0	0	0	0	0
Streptococcus	0	0.000228885	0.00029347	0	0	0	0	0.000544366	0.000473805	0	0	0.000335796	0	0.000656537	0	0.000277932	0	0.000360924	0	0	0.000252845	0	0	9.62001e-05	0	0.000138332	6.5066e-05	0	0	0	0	0.00011152	0.000257301	0.000100546	0.000177344	0.000175039	0	0	0	5.20942e-05	0	0.000443774	0	4.66592e-05	0.000273107	3.60659e-05	4.19481e-05	0.000177179	0.00229148
Bergeyella	0	0	0	0	0	0	0	0	0	0	0	0	0	0	0	0	0	0	0	0	0	0	0	0	0	0	0	7.19683e-05	0	0	0	0	0	0	0	0	0	0	0	0	0	0	0	0	0	0	0	0	0
Family=env.OPS 17	0	0	0	0	0	0	0	0	0	0	0	0	0	0	0	0	0	0	0	0	0	0	0	0	0	0	0	0	0	0	0	0	0	0	0	0	0	0	0	0	0	0	0	0	0	0	0	0	0
Propionibacterium	0	0	0	0	0	0	0	0	0	0	0	0	0	0	0	0	0	0	0	0	0	0	0	9.62001e-05	0	0	0	0	0	0	0	0	0	0	0	0	0.000135556	0	0	0	0	0	0	0	0	0	4.19481e-05	0	0
Candidatus Planktoluna	0	0	0	0	0	0	0	0	0	0	0	0	0	0	0	0	0	0	0	0	0	0	0	0	0	0	0	0	0	0	0	0	0	0	0	0	0	0	0	0	0	0	0	0	0	0	0	0	0
Owenweeksia	0	0	0	0	0	0	0	0	0	0	0	0	0	0	0	0	0	0	0	0	0	0	0	0	0	0	0	0	0	0	0	0	0	0	0	0	0	0	0	0	0	0	0	0	0	0	0	0	0
Gordonibacter	0	0	0	0	0	0	0	0	0	0	0	0	0	0	0	0	0	0	0	0	0	0	0	0	0	0	0	0	0	0	0	0	6.43252e-05	0	0	0	0	0	0	0	0	0	0	0	0	0	0	0	0
Phenylobacterium	0	0	0	0	0	0	0	0	0	0	0	0	0	0	0	0	0	0	0	0	0	0	0	0	0	0	0	0	0	0	0	0	0	0	0	0	0	0	0	0	0	0	0	0	0	0	0	0	0
Howardella	0	0	0	0	0	0	0	0.000544366	0	0	0	0	0	0	0	0	0	0	0	0	0	0	0	0	0	0	0	0	0	0	9.70591e-05	0	0	0	0	0	0	0	0	0	0	0	0.000231656	0	0	0	0	0	0
Shuttleworthia	0	0	0	0	0	0	0	0	0	0	0	0	0.000311333	0	0	0	0	0	0	0	0	0	0	0	0.00038208	0.00082999	0	0	0	0	0	0	0	6.70309e-05	0	0	0	0	0	0	0	0	0	0	0.000234092	0	0	0	0
Coprobacillus	0	0	0	0.000662252	0	0	0	0	0	0	0	0	0	0	0	0	0	0	0	0	0	0.000137155	0	0	0	0	0	0	0	0	0	0.00022304	0	0	0	0	0.000135556	0	0	0	0	0	0	0	0	0	0	0	0
Burkholderia	0	0	0	0	0	0	0	0	0	0	0	0	0	0	0	0	0	0	0	0	0	0	0	0	0	0	0	0	0	0	0	0	0	0	0	0	0.000271113	0	0	0	0	0	0	0	0	0	0	0	0
Family=Caulobacteraceae	0	0	0	0	0	0	0	0	0	0	0	0	0.000311333	0	0.000130736	0	0	0	0	0	0	0	0	0	0	0	0	0	0	0	0	0	0	0	0	0	0.000135556	0	0	0	0	0	0	4.66592e-05	0	0	4.19481e-05	0	0
Pseudospirillum	0	0	0	0	0	0	0	0	0	0	0	0	0	0	0	0	0	0	0	0	0	0	0	0	0	0	0	0	8.42105e-05	0	0	0	0	0	0	0	0	0	0	0	0	0	0	0	0	0	0	0	0
Family=Chitinophagaceae	0	0	0	0	0	0	0	0	0	0	0	0	0	0	0	0	0	0	0	0	0	0	0	0	0	0	0	7.19683e-05	0	0	0	0	0	0	0	0	0	0	0	5.20942e-05	0	0	0	0	0	0	0	0	0
Enterococcus	0	0	0	0	0	0.000684932	0	0	0	0	0	0	0	0	0	0	0.000613027	0	0	0	0	0	0	0	0	0	0	0	0	0	0	0	0	0	0	0	0	0	0	0	0	0	0	0	0	0	0	0	0
Jonquetella	0	0	0	0	0	0	0	0	0	0	0	0	0	0	0	0	0	0	0	0	0	0	0	0	0	0	0	0	0	0	0	0	0	0	0	0	0	0	0	0	0	0	0	0	0	0	0	0	0
marine group	0	0	0	0	0	0	0	0	0	0	0	0	0	0	0	0	0	0	0	0	0	0	0	0	0	0	0	0	0	0	0	0	0	0	4.43361e-05	0	0	0	0	0	0	0	0	0	0	0	4.19481e-05	0	0
Family=Peptostreptococcaceae	0	0	0.000146735	0.000662252	0.00257732	0.0010274	0.00130293	0	0.000135373	0.000222321	0	0.00302216	0	0	0.000261472	0.000277932	0.00214559	0	0	0	0.000316056	0	0.000276753	9.62001e-05	0.00019104	0.000553327	0	0	0.000336842	0	0.000485296	0	6.43252e-05	0.000234608	0.000266016	0.000116693	0	0.000145423	7.4638e-05	0.000104188	0	0	0	0.000653229	0.000312122	0	0.000125844	0.00141743	0
Succinivibrio	0	0	0	0	0	0	0	0	0	0	0	0	0	0	0	0	0	0	0	0	0	0	0	0	0	0	0	0	0	0	0	0	0	0	0	0	0	0	0.202717	0	0	0	0	0	0.000507198	0	0	0	0
[truncated: 52 more columns]
